# Supplementary material for: Trypanosomes can initiate nuclear export co-transcriptionally
Source: Nucleic Acids Res. 2018 Nov 12;47(1):266–82. doi: 10.1093/nar/gky1136 (PMC6326799; doi:10.1093/nar/gky1136)
Supplement: Supplementary Data [file gky1136_supplemental_files.zip]

Archive with 3 entries (3 files):
- S1 Table.xlsx
- S2 Table.xlsx
- SupFigures_1.pdf
