# Supplementary material for: Trypanosomes can initiate nuclear export co-transcriptionally
Source: Nucleic Acids Res. 2018 Nov 12;47(1):266–82. doi: 10.1093/nar/gky1136 (PMC6326799; doi:10.1093/nar/gky1136)
Supplement: Supplementary Data [file gky1136_supplemental_files.zip › S1 Table.xlsx]

## Sheet: S1 Table A
LIST OF 128 ESTN PROTEINS												Details of microscopy data
												number of stacks for Z-stack projection			number of stacks for Z-stack projection
ID 927	ID 427	protein name		Localisation with sinefungin		mRNA metabolism			Localisation to starvation stress granules shown in Kinetoplastids?			number of stacks (R/G/B)	number of stacks used for Z-stack projection (R/G/B)	deconvolved (Y/N) (R/G/B)	number of stacks (R/G/B)	number of stacks used for Z-stack projection (R/G/B)	deconvolved (Y/N) (R/G/B)
Tb927.4.2030	Tb427.4.2030	ALBA4		NPGs		involved			YES	14,15		60/60/60	1/1/1	Y/Y/Y	60/60/60	1/1/1	Y/Y/Y
Tb927.6.4530	Tb427.06.4530	RBP17		NPGs		involved						60/60/60	1/1/1	Y/Y/Y	60/60/60	1/1/1	Y/Y/Y
Tb927.10.12330	Tb427.10.12330	ZC3H34		NPGs		involved						60/20/60	1/1/1	Y/Y/Y	60/60/60	1/1/1	Y/Y/Y
Tb927.8.3020	Tb427.08.3020	hyp cons		NPGs		no evidence			YES	this work (data not shown)		60/20/60	1/1/1	Y/Y/Y	60/4/60	1/4/1	Y/N/Y
Tb927.9.11050	Tb427tmp.211.2380	4E-interacting protein		NPGs		involved			YES	this work (data not shown)		100/100/100	1/1/1	Y/Y/Y	100/100/100	1/1/1	Y/Y/Y
Tb927.11.2250	Tb427tmp.18.0005	hyp cons		NPGs		involved	1, 2, 3		YES	3		100/100/100	1/1/1	Y/Y/Y	100/100/100	1/1/1	Y/Y/Y
Tb927.7.2680	Tb427.07.2680	ZC3H22		NPGs		involved						60/20/60	1/1/1	Y/Y/Y	60/20/60	1/1/1	Y/Y/Y
Tb927.9.14120	Tb427tmp.211.4670	NLI interacting factor-like phosphatase		NPGs		involved	1,2,4,5		YES	this work (data not shown)		100/100/100	1/1/1	Y/Y/Y	100/100/100	1/1/1	Y/Y/Y
Tb927.11.14750	Tb427tmp.01.6380	PSP1 C-terminal conserved region		NPGs		involved	1,2		YES	18		60/50/60	1/1/1	Y/Y/Y	60/60/60	1/1/1	Y/Y/Y
Tb927.4.410	Tb427.04.410	CAF40		NPGs		involved						60/50/60	1/1/1	Y/Y/Y	60/60/60	1/1/1	Y/Y/Y
Tb927.10.12740	Tb427.10.12740	ZC3H35		NPGs		involved						60/60/60	1/1/1	Y/Y/Y	60/60/60	1/1/1	Y/Y/Y
Tb927.9.13990	Tb427tmp.211.4540	DRBD2		NPGs		involved			YES	this work (data not shown)		100/100/100	1/1/1	Y/Y/Y	100/100/100	1/1/1	Y/Y/Y
Tb927.10.1510	Tb427.10.1510	NOT1		NPGs		involved			YES	3		100/100/100	1/1/1	Y/N/Y	100/100/100	1/1/1	Y/Y/Y
Tb927.9.7080	Tb427tmp.160.5170	hyp cons		NPGs		no evidence						60/10/60	1/1/1	Y/Y/Y	60/60/60	1/1/1	Y/Y/Y
Tb927.7.320	Tb427.07.320	RBP8		NPGs		involved			YES	this work (data not shown)		100/4/100	1/4/1	Y/N/Y	100/100/100	1/1/1	Y/Y/Y
Tb927.11.2260	Tb427tmp.18.0004	eIF4E1		NPGs		involved			YES	16
Tb927.8.1960	Tb427.08.1960	CNOT11		NPGs		involved	1,2,6					60/60/60	1/1/1	Y/Y/Y	60/60/60	1/1/1	Y/Y/Y
Tb927.5.760	Tb427.05.760	RBP33		NPGs		involved						60/20/60	1/1/1	Y/Y/Y	60/20/60	1/1/1	Y/Y/Y
Tb927.10.8720	Tb427.10.8720	CAF130/CNOT10		NPGs		involved	1,6					60/60/60	1/1/1	Y/Y/Y	60/60/60	1/1/1	Y/Y/Y
Tb927.6.600	Tb427.06.600	CAF1		NPGs		involved			YES	3
Tb927.11.7140	Tb427tmp.02.4990	RBP45		NPGs		involved						60/10/60	1/1/1	Y/Y/Y	60/60/60	1/1/1	Y/Y/Y
Tb927.11.1890	Tb427tmp.42.0004	WD40 repeat protein		NPGs		involved	3, homology to serine threonine kinase receptor associated protein (STRAP)	.	YES	3		100/100/100	1/1/1	Y/Y/Y	100/100/100	1/1/1	Y/Y/Y
Tb927.11.4180	Tb427tmp.02.1660	PSP1 C-terminal conserved region		NPGs		probably involved	1		YES	this work (data not shown)		60/10/60	1/1/1	Y/Y/Y	60/60/60	1/1/1	Y/Y/Y
Tb927.7.2660	Tb427.07.2660	ZC3H20		NPGs		involved						60/20/60	1/1/1	Y/Y/Y	60/20/60	1/1/1	Y/Y/Y
Tb927.3.1920	Tb427.03.1920	NOT5		NPGs		involved			YES	3		60/20/60	1/1/1	Y/Y/Y	100/100/100	1/1/1	Y/Y/Y
Tb927.9.9450	Tb427tmp.211.1070	ZC3H28		NPGs		involved			YES	this work (data not shown)		60/20/60	1/1/1	Y/Y/Y	60/20/60	1/1/1	Y/Y/Y
Tb927.10.14950	Tb427.10.14950	ZC3H40		NPGs		involved			YES	18		60/20/60	1/1/1	Y/Y/Y	60/60/60	1/1/1	Y/Y/Y
Tb927.4.4940	Tb427.04.4940	hyp cons		NPGs		no evidence						60/60/60	1/1/1	Y/Y/Y	60/60/60	1/1/1	Y/Y/Y
Tb927.9.12360	missing	RBP35		NPGs		involved						60/20/60	1/1/1	Y/Y/Y	60/60/60	1/1/1	Y/Y/Y
Tb927.10.9910	Tb427.10.9910	PSP1 C-terminal conserved region		NPGs		probably involved	1					60/20/60	1/1/1	Y/Y/Y	60/60/60	1/1/1	Y/Y/Y
Tb927.11.3440	Tb427tmp.02.0930	hyp cons		NPGs		involved	1,2,7					60/60/60	1/1/1	Y/Y/Y	60/60/60	1/1/1	Y/Y/Y
Tb927.6.850	Tb427.06.850	NOT2		NPGs		involved						60/20/60	1/1/1	Y/Y/Y	60/60/60	1/1/1	Y/Y/Y
Tb927.11.530	Tb427tmp.03.0550	RBP3		NPGs		involved			YES	17		60/20/60	1/1/1	Y/Y/Y	60/60/60	1/1/1	Y/Y/Y
Tb927.10.14930	Tb427.10.14930	ZC3H39		NPGs		involved						60/20/60	1/1/1	Y/Y/Y	60/60/60	1/1/1	Y/Y/Y
Tb927.7.4900	Tb427.07.4900	XRNA		NPGs		involved			YES	17
Tb927.9.12510	Tb427tmp.211.3510	DED1		NPGs		involved			YES	this work (data not shown)		60/4/60	1/4/1	Y/N/Y	60/4/60	1/4/1	Y/N/Y
Tb927.11.550	Tb427tmp.03.0530	SCD6		NPGs		involved			YES	12
Tb927.11.4450	Tb427tmp.02.2030	ALBA2		NPGs		involved			YES	14,15		100/100/100	1/1/1	Y/Y/Y	100/100/100	1/1/1	Y/Y/Y
Tb927.9.13610	Tb427tmp.211.4430	helicase, putative		NPGs		probably involved	1					60/10/60	1/1/1	Y/Y/Y	60/60/60	1/1/1	Y/Y/Y
Tb927.9.9060	Tb427tmp.211.0740	LSM12		NPGs		involved						60/20/60	1/1/1	Y/Y/Y	60/60/60	1/1/1	Y/Y/Y
Tb927.9.10770	Tb427tmp.211.2150	PABP2		NPGs		involved			YES	16,17
Tb927.4.3890	Tb427.04.3890	ATP-dependent RNA helicase, putative		NPGs		probably involved	1					60/20/60	1/1/1	Y/Y/Y	60/60/60	1/1/1	Y/Y/Y
Tb927.10.3990	Tb427.10.3990	DHH1		NPGs		involved			YES	16,17
Tb927.1.670	Tb427.01.670	hyp cons		NPGs		involved	1,2					60/20/60	1/1/1	Y/Y/Y	60/60/60	1/1/1	Y/Y/Y
Tb927.9.12070	Tb427tmp.211.3140	hyp cons		NPGs		involved	1, some similarties to RNA helicases	.				60/20/60	1/1/1	Y/Y/Y	60/60/60	1/1/1	Y/Y/Y
Tb927.7.5490	Tb427.07.5490	arginine N-methyltransferase, type III (PRMT7)		NPGs		no evidence			YES	this work (data not shown)		60/30/60	1/1/1	Y/Y/Y	60/20/60	1/1/1	Y/Y/Y
Tb927.11.350	Tb427tmp.03.0790	RNA binding protein		NPGs		involved	8, RNA binding domain	.				60/20/60	1/1/1	Y/Y/Y	60/60/60	1/1/1	Y/Y/Y
Tb927.10.2240	Tb427.10.2240	hyp cons (mRNA transport?)		NPGs		involved	1,2,7,9					60/4/60	1/1/1	Y/Y/Y	100/1/100	1/1/1	Y/N/Y
Tb927.7.3980	Tb427.07.3980	immunodominant antigen		NPGs		involved	1,10					60/60/60	1/1/1	Y/Y/Y	60/60/60	1/1/1	Y/Y/Y
Tb927.10.15310	Tb427.10.15310	hyp cons		NPGs		involved	1,2		YES	this work (data not shown)		60/20/60	1/1/1	Y/Y/Y	60/60/60	1/1/1	Y/Y/Y
Tb927.10.14700	Tb427.10.14700	hyp cons		NPGs		probably involved	1		YES	this work (data not shown)		60/20/60	1/1/1	Y/Y/Y	60/60/60	1/1/1	Y/Y/Y
Tb927.5.2140	Tb427.05.2140	UPF1		NPGs		involved			YES	3
Tb927.11.11770	Tb427tmp.01.3630	eIF4E3		NPGs		involved			YES	16
Tb927.8.4540	Tb427.08.4540	PABP1-binding protein PBP1		NPGs		involved	1,2,7		YES	7		60/60/60	1/1/1	Y/Y/Y	60/60/60	1/1/1	Y/Y/Y
Tb927.10.14550	Tb427.10.14550	VASA/DBP1		NPGs + nucleus		involved	1,3 RNA helicase	.	YES	3
Tb927.6.3490	Tb427.6.3490	ZFP1		nucleus		involved
Tb927.10.13540	Tb427.10.13540	RBP12		nucleus		involved						60/60/60	1/1/1	Y/Y/Y	60/60/60	1/1/1	Y/Y/Y
Tb927.11.14950	Tb427tmp.01.6590	ZFP2		nucleus		involved						60/60/60	1/1/1	Y/Y/Y	60/60/60	1/1/1	Y/Y/Y
Tb927.9.9520	Tb427tmp.211.1130	ZC3H29		nucleus		involved						60/20/60	1/1/1	Y/Y/Y	60/20/60	1/1/1	Y/Y/Y
Tb927.9.8740	Tb427tmp.211.0560	DRBD3		nucleus		involved			YES	12
Tb927.11.6600	Tb427tmp.02.4450	hyp cons		nucleus		involved	2,3		YES	3		100/100/100	1/1/1	Y/Y/Y	100/100/100	1/1/1	Y/Y/Y
Tb927.10.7580	Tb427.10.7580	hyp cons		nuclear pores		no evidence						60/60/60	1/1/1	Y/Y/Y	60/20/60	1/1/1	Y/Y/Y
Tb927.10.200	Tb427.10.200	vacuolar ATP synthase		no change		no evidence						60/4/60	1/4/1	Y/N/Y	60/4/60	1/4/1	Y/N/Y
Tb927.9.8520	Tb427tmp.211.0410	hyp cons		no change		no evidence						100/100/100	1/1/1	Y/Y/Y	100/100/100	1/1/1	Y/Y/Y
Tb927.11.9450	Tb427tmp.01.1215	cyclophilin type peptidyl-prolyl cis-trans isomerase		no change		no evidence						60/20/60	1/1/1	Y/Y/Y	60/60/60	1/1/1	Y/Y/Y
Tb927.6.3870	Tb427.06.3870	RNA-binding protein, SGN1		no change		involved	RRM domain					100/100/100	1/1/1	Y/Y/Y	100/100/100	1/1/1	Y/Y/Y
Tb927.10.6070	Tb427.10.6070	UMSBP1		no change		probably involved	1					60/60/60	1/1/1	Y/Y/Y	60/60/60	1/1/1	Y/Y/Y
Tb927.11.13140	Tb427tmp.01.4702	cytochrome oxidase subunit X (COXX)		no change		no evidence						60/20/60	1/1/1	Y/Y/Y	60/20/60	1/1/1	Y/Y/Y
Tb927.10.6060	Tb427.10.6060	UMSBP2		no change		probably involved	1					60/60/60	1/1/1	Y/Y/Y	60/60/60	1/1/1	Y/Y/Y
Tb927.10.12980	Tb427.10.12980	Multisite-specific tRNA:(cytosine-C(5))-methyltransferase		no change		no evidence						100/100/100	1/1/1	Y/Y/Y	100/100/100	1/1/1	Y/Y/Y
Tb927.11.13970	Tb427tmp.01.5540	PAN3		n.d.		involved
Tb927.10.12090	Tb427.10.12090	RBP7A		n.d.		involved
Tb927.7.3970	Tb427.07.3970	hyp cons		n.d.		no evidence
Tb927.6.5010	Tb427.06.5010	hyp cons		n.d.		involved	1,2
Tb927.10.11250	Tb427.10.11250	Flagellar-associated protein 172 (FLAP172)		n.d.		no evidence
Tb927.8.7480	Tb427.08.7480	hyp cons		n.d.		no evidence
Tb927.4.400	Tb427.4.400	DRBD7		n.d.		involved
Tb927.10.12660	Tb427.10.12660	PUF2		n.d.		involved
Tb927.8.710	Tb427.08.710	DRBD17		n.d.		involved
Tb927.10.12780	Tb427.10.12780	ZC3H37		n.d.		involved
Tb927.3.3060	Tb427.03.3060	hyp cons		n.d.		involved	1,2
Tb927.11.950	Tb427tmp.03.0170	DRBD14		n.d.		involved
Tb927.1.2600	Tb427.01.2600	PUF9		n.d.		involved
Tb927.10.7310	Tb427.10.7310	terminal uridylyltransferase 3 (TUT3)		n.d.		involved
Tb927.10.9330	Tb427.10.9330	hyp cons		n.d.		involved	1,2
Tb927.10.1540	Tb427.10.1540	ZC3H30		n.d.		involved
Tb927.10.11760	Tb427.10.11760	PUF6		n.d.		involved
Tb927.4.1140	Tb427.04.1140	phosphatidylinositol 4-kinase		n.d.		no evidence
Tb927.5.1580	Tb427.05.1580	ZC3H13		n.d.		involved
Tb927.3.1910	Tb427.03.1910	histone RNA hairpin-binding protein		n.d.		involved	1,2
Tb927.6.4960	Tb427.06.4960	ZC3H47		n.d.		involved
Tb927.6.2850	Tb427.06.2850	ESAG8-associated protein (PIE8)		n.d.		no evidence
Tb927.9.4080	Tb427tmp.160.2650	conserved		n.d.		involved	1,2,7
Tb927.2.3880	Tb427.02.3880	heterogeneous nuclear ribonucleoprotein H/F (HNRNPH/F)		n.d.		involved	1,11, 3 RRM domains	.
Tb927.4.3350	Tb427.04.3350	Carnosine N-methyltransferase, putative (CARNMT1)		n.d.		probably involved	3		YES	3
Tb927.3.3940	Tb427.03.3940	DRBD11		n.d.		involved
Tb927.1.1470	Tb427.01.1470	conserved, unknown function		n.d.		probably involved	2
Tb927.11.6010	Tb427tmp.02.3830	conserved, unknown function		n.d.		involved	1,2,7,8
Tb927.11.5850	Tb427tmp.02.3610	RBP38		n.d.		involved
Tb927.10.4430	Tb427.10.4430	PUF1		n.d.		involved
Tb927.10.310	Tb427.10.310	PUF3		n.d.		involved
Tb927.3.1590	Tb427.3.1590	mitochondrial RNA binding complex 1 subunit (MRB1590)		n.d.		no evidence
Tb927.4.4550	Tb427.04.4550	hyp cons		n.d.		no evidence
Tb927.9.5460	Tb427tmp.160.3980	eIF4G2		n.d.		involved
Tb927.11.510	Tb427tmp.03.0580	UBP2		n.d.		involved			YES	17
Tb927.3.740	Tb427.3.740	ZC3H5		n.d.		involved
Tb927.8.2040	Tb427.08.2040	Domain of unknown function (DUF1767)		n.d.		no evidence
Tb927.6.4770	Tb427.06.4770	MKT1		n.d.		involved			YES	7
Tb927.5.1490	Tb427.05.1490	eIF4G1		n.d.		involved			YES	3
Tb927.3.720	missing	ZFP3		n.d.		involved
Tb927.11.4460	Tb427tmp.02.2040	ALBA1		n.d.		involved			YES	14,15
Tb927.10.5020	Tb427.10.5020	EIF4E5		n.d.		involved
Tb927.4.2040	Tb427.04.2040	ALBA3		n.d.		involved			YES	14,15
Tb927.7.2780	Tb427.07.2780	hyp cons		n.d.		probably involved	1
Tb927.7.2670	Tb427.07.2670	ZC3H21		n.d.		involved
Tb927.11.16610	Tb427tmp.01.8330	zinc finger protein, C2HC-type		n.d.		probably involved	2		.
Tb927.11.4900	Tb427tmp.02.2510	WD40/YVTN repeat-like-containing protein		n.d.		no evidence
Tb927.7.2140	Tb427.07.2140	ZC3H18		n.d.		involved
Tb927.6.820	Tb427.06.820	PUF4		n.d.		involved
Tb927.3.5250	Tb427.3.5250	ZC3H8		n.d.		involved
Tb927.11.9170	Tb427tmp.01.0910	DNA topoisomerase III		n.d.		no evidence
Tb927.10.1490	Tb427.10.1490	hyp cons		n.d.		involved	5, PIN domain	.
Tb927.11.6720	Tb427tmp.02.4550	mRNA cap guanine-N7 methyltransferase		n.d.		involved			YES	3
Tb927.11.3490	Tb427tmp.02.0980	hyp cons		n.d.		probably involved	1
Tb927.6.1670	Tb427.06.1670	PAN2		n.d.		involved	1,13
Tb927.7.3040	Tb427.07.3040	hyp cons		n.d.		probably involved	3		YES	3
Tb927.10.5030	Tb427.10.5030	ubiquitin / ribosomal protein S27a		n.d.		no evidence
Tb927.3.5400	Tb427.03.5400	RIO-like kinase		n.d.		no evidence
1	Lueong, S., Merce, C., Fischer, B., Hoheisel, J. D. & Erben, E. D. Gene expression regulatory networks in Trypanosoma brucei: Insights into the role of the mRNA-binding proteome. Mol Microbiol (2016). doi:10.1111/mmi.13328
2	Erben, E. D., Fadda, A., Lueong, S., Hoheisel, J. D. & Clayton, C. E. A genome-wide tethering screen reveals novel potential post-transcriptional regulators in Trypanosoma brucei. PLoS Pathog 10, e1004178 (2014).
3	Fritz, M. et al. Novel insights into RNP granules by employing the trypanosome's microtubule skeleton as a molecular sieve. Nucleic Acids Res 43, 8013–8032 (2015).
4	Kramer, S., Kimblin, N. C. & Carrington, M. Genome-wide in silico screen for CCCH-type zinc finger proteins of Trypanosoma brucei, Trypanosoma cruzi and Leishmania major. BMC Genomics 11, 283 (2010).
5	Tkacz, I. D. et al. Analysis of spliceosomal proteins in Trypanosomatids reveals novel functions in mRNA processing. J Biol Chem 285, 27982–27999 (2010).
6	Schwede, A. et al. A role for Caf1 in mRNA deadenylation and decay in trypanosomes and human cells. Nucleic Acids Res 36, 3374–3388 (2008).
7	Singh, A. et al. Trypanosome MKT1 and the RNA-binding protein ZC3H11: interactions and potential roles in post-transcriptional regulatory networks. Nucleic Acids Res 42, 4652–4668 (2014).
8	Freire, E. R. et al. eIF4F-like complexes formed by cap-binding homolog TbEIF4E5 with TbEIF4G1 or TbEIF4G2 are implicated in post-transcriptional regulation in Trypanosoma brucei. RNA 20, 1272–1286 (2014).
9	Bercovich, N., Levin, M. J. & Vazquez, M. P. The FIP-1 like polyadenylation factor in trypanosomes and the structural basis for its interaction with CPSF30. Biochem Biophys Res Commun 380, 850–855 (2009).
10	Lesenechal, M. et al. Mapping of B-Cell Epitopes in a Trypanosoma cruzi Immunodominant Antigen Expressed in Natural Infections. Clinical and Vaccine Immunology 12, 329–333 (2005).
11	Gupta, S. K. et al. Basal splicing factors regulate the stability of mature mRNAs in trypanosomes. Journal of Biological Chemistry 288, 4991–5006 (2013).
12	Fernández-Moya, S. M., García-Pérez, A., Kramer, S., Carrington, M. & Estevez, A. M. Alterations in DRBD3 ribonucleoprotein complexes in response to stress in Trypanosoma brucei. PLoS ONE 7, e48870 (2012).
13	Schwede, A. et al. The role of deadenylation in the degradation of unstable mRNAs in trypanosomes. 37, 5511–5528 (2009).
14	Mani, J. et al. Alba-domain proteins of Trypanosoma brucei are cytoplasmic RNA-binding proteins that interact with the translation machinery. PLoS ONE 6, e22463 (2011).
15	Subota, I. et al. ALBA proteins are stage regulated during trypanosome development in the tsetse fly and participate in differentiation. Mol Biol Cell 22, 4205–4219 (2011).
16	Kramer, S. et al. Differential Localization of the Two T. brucei Poly(A) Binding Proteins to the Nucleus and RNP Granules Suggests Binding to Distinct mRNA Pools. PLoS ONE 8, e54004 (2013).
17	Cassola, A., De Gaudenzi, J. G. & Frasch, A. C. Recruitment of mRNAs to cytoplasmic ribonucleoprotein granules in trypanosomes. Mol Microbiol 65, 655–670 (2007).
18	Zoltner et al, PNTD, in revision

## Sheet: S1 Table B
Protein IDs	welch p value -log	welch Difference	description
Tb927.1.3230	2.33528	-1.09609	cell division cycle protein, putative
Tb927.6.3790	1.94721	-1.12388	valosin-containing protein homolog, putative
Tb927.11.8730	2.25398	-1.24645	Cell division control protein 48, putative
Tb927.11.960	1.70147	-1.27748	ATPase, putativ
Tb927.10.5990;Tb11.v5.0193	1.43787	-1.51997	hypothetical protein, conserved
Tb927.7.6210	1.69165	-1.55537	hypothetical protein, conserved
Tb927.5.3020	1.39123	-1.83955	hypothetical protein, conserved
Tb927.11.2350	1.74072	-1.95463	hypothetical protein, conserved
Tb927.8.1450	1.14301	-1.97694	hypothetical protein, conserved
Tb927.11.11660	2.29899	-1.99317	conserved protein
Tb927.8.6200	1.79809	-2.0866	tubulin folding cofactor D, putative
Tb927.11.14970	1.43181	-2.10165	hypothetical protein, conserved
Tb927.10.9240	1.79742	-2.23174	Tir chaperone protein (CesT) family, putative
Tb927.7.2080	2.0907	-2.27618	RNA capping enzyme, nuclear (Cgm1)
Tb927.4.1900	2.18579	-2.48674	Methyltransferase domain/Methyltransferase involved in Williams-Beuren syndrome, putative
Tb927.10.9020;Tb11.v5.0508	2.00613	-3.15563	Gcd10p family, putative
Tb927.10.11210	2.51763	-3.39493	hypothetical protein, conserved
Tb927.7.4820;Tb11.v5.0164	2.81333	-3.81355	Trm112p-like protein, putative

## Sheet: S1 Table C
Protein IDs	LFQ intensity minus_1	LFQ intensity minus_2	LFQ intensity minus_3	LFQ intensity plus_1	LFQ intensity plus_2	LFQ intensity plus_3	welch Significant	PEP	Intensity	MS/MS Count	welch p value -log	welch Difference
Tb927.10.12090	22.9399	22.4499	22.7523	26.1135	26.7089	26.2527	+	2.9956e-16	298750000	13	2.40398	3.6443
Tb927.6.3490	23.7058	23.5391	23.9475	27.1583	27.2805	27.2554	+	9.1378e-11	521180000	11	2.90045	3.50057
Tb927.10.200	22.093	22.1642	26.1868	26.4276	27.1545	27.2953	+	2.9056e-05	544640000	8	0.893373	3.4778
Tb927.7.3970	25.236	24.8362	25.5649	28.8015	28.5975	28.5471	+	3.8338e-43	1500200000	41	2.3722	3.43628
Tb927.4.2030	22.5413	23.0152	23.0522	26.5934	26.7901	25.4332	+	1.0147e-127	419990000	12	1.76061	3.4026
Tb927.10.8330	30.7231	30.687	22.1648	31.1495	30.9656	31.6301		1.2978e-35	11528000000	15	0.44758	3.39009
Tb927.6.5010	23.2981	23.7418	23.9044	26.8598	26.8091	26.7971	+	2.6737e-51	423450000	15	2.48428	3.17391
Tb927.10.11250;Tb11.v5.0575	22.3974	23.6975	22.7301	26.4068	26.8437	25.0014	+	6.8727e-09	291700000	3	1.36005	3.14234
Tb927.6.4530	25.6544	25.267	25.2095	28.489	28.6426	28.3944	+	7.0147e-41	1364700000	29	2.59957	3.13167
Tb927.8.7480	24.7245	22.3109	22.8173	26.8393	26.0828	26.3041	+	5.0281e-61	307950000	13	1.25577	3.12448
Tb927.4.400	25.1803	26.0222	23.2538	27.6363	27.7529	27.7225	+	5.836e-74	818000000	12	1.14171	2.88518
Tb927.10.12660	26.0367	26.1448	25.5524	28.6391	28.9862	28.7204	+	3.773e-88	1686900000	43	2.27432	2.87059
Tb927.10.12330	27.7395	27.7248	27.7473	30.4205	30.694	30.3322	+	1.6639e-36	5524900000	47	2.80262	2.74504
Tb927.8.710	23.3319	25.3206	25.7334	28.1683	27.4364	27.0135	+	4.5515e-66	790020000	23	1.10827	2.7441
Tb927.8.3020	25.201	25.3053	25.4351	28.0785	28.1922	27.8582	+	7.2491e-74	1024100000	27	2.72117	2.72915
Tb927.10.12780;Tb927.10.12800	23.2051	26.0447	25.7707	27.6594	27.6626	27.8221	+	7.9614e-62	853380000	19	1.01742	2.70788
Tb927.3.3060	23.1962	22.7697	23.8979	25.8267	25.9972	26.0677	+	2.3356e-11	235730000	6	1.81091	2.67594
Tb927.11.950	23.2764	23.3893	23.8822	26.0094	26.0551	26.4072	+	4.9556e-10	255530000	4	2.1459	2.64123
Tb927.9.11050	25.6201	25.962	25.7993	28.4032	28.6109	28.2848	+	2.7873e-177	1345400000	32	2.56989	2.63922
Tb927.11.2250	25.9262	26.063	25.9526	28.7153	28.6106	28.2968	+	5.3665e-55	1525200000	22	2.57372	2.56029
Tb927.7.2680	28.704	28.6855	28.9636	31.3107	31.3371	31.3229	+	0	10209000000	148	2.90085	2.5392
Tb927.9.14120	26.289	25.9894	26.6698	28.9324	28.9036	28.6117	+	6.9496e-115	1792500000	39	2.10842	2.49986
Tb927.11.14750	27.5235	27.5949	27.7669	30.1264	30.0217	30.2122	+	6.4111e-232	4437000000	54	2.87716	2.49167
Tb927.4.410	28.996	29.1113	28.9162	31.429	31.5487	31.4799	+	7.9591e-283	11518000000	87	3.14419	2.47802
Tb927.11.15550	27.6652	22.5315	27.7805	28.0261	28.7285	28.6453		1.0036e-30	1690200000	13	0.534688	2.47421
Tb927.1.2600	26.3897	26.6497	26.9226	28.875	29.148	29.2347	+	1.1202e-161	2144700000	60	2.22659	2.43189
Tb927.10.7310	24.1187	24.7917	24.4849	26.8012	27.13	26.7591	+	3.286e-34	478420000	14	2.06489	2.43166
Tb927.10.12740	26.1525	26.3435	26.2411	28.5213	28.7424	28.7548	+	6.9435e-225	1617000000	34	2.8269	2.42714
Tb11.v5.0553	22.8809	24.6793	24.6744	26.3848	26.6183	26.5096	+	1.151e-60	366720000	16	1.24801	2.42604
Tb927.10.9330	26.1277	25.6312	25.1403	27.908	28.2297	27.9516	+	6.6606e-65	1049600000	33	1.8085	2.39668
Tb927.9.13990	30.2325	30.4542	30.5119	32.7822	32.6928	32.8096	+	3.1728e-197	28891000000	117	2.81824	2.36197
Tb927.10.1540	25.1312	25.0119	25.3591	27.3665	27.6863	27.4719	+	2.5223e-92	731000000	24	2.45706	2.34079
Tb927.10.11760	28.6937	28.7979	28.9459	31.1707	31.2619	31.0267	+	0	9194800000	106	2.73804	2.3406
Tb927.10.1510	31.4338	31.5982	31.5602	33.8095	33.8756	33.8425	+	0	59422000000	651	3.27613	2.31179
Tb927.4.1140	22.2647	23.3067	24.4255	25.8669	25.7214	25.2567	+	4.4068e-12	203810000	11	1.13979	2.28269
Tb927.9.8520	21.9524	23.9829	24.3803	25.3871	25.6198	26.1547	+	1.3743e-10	272480000	8	0.996243	2.28195
Tb927.5.1580	23.7101	24.5779	24.4687	26.3634	26.4402	26.7989	+	1.5773e-56	364880000	11	1.76191	2.28189
Tb927.9.7080	26.8272	26.4489	26.5377	29.0282	28.7282	28.8731	+	1.0777e-29	2008900000	32	2.40256	2.27189
Tb927.7.320	26.4486	26.6122	26.4815	28.7535	28.8208	28.775	+	1.4064e-225	1796700000	41	3.25139	2.26896
Tb927.11.2260	24.9904	24.9387	25.4791	27.4289	27.3579	27.2985	+	2.2089e-56	666410000	16	2.20687	2.22573
Tb927.8.1960	28.9427	29.0933	28.9902	31.1368	31.2029	31.3486	+	4.7816e-182	9825200000	109	2.92364	2.2207
Tb927.3.1910	23.3994	23.3561	23.3276	25.8472	25.7037	25.1484	+	7.2957e-14	197130000	12	2.03185	2.20542
Tb927.6.4960	24.7147	24.7468	22.1842	26.2112	26.4703	25.5476	+	1.716e-30	301270000	15	0.875838	2.19449
Tb927.10.14550;REV__Tb927.6.1430	32.2631	32.452	32.2241	34.433	34.5991	34.4717	+	0	100180000000	354	2.80772	2.18822
Tb927.5.760	26.5515	27.1366	26.606	28.9133	28.9876	28.8227	+	2.1861e-197	1974700000	39	2.09793	2.14318
Tb927.6.2850	25.3056	25.4886	25.3082	27.6224	27.2653	27.6316	+	7.9977e-40	748620000	32	2.4026	2.13898
Tb927.9.4080	25.6009	25.972	25.5145	27.8215	27.9234	27.7469	+	4.5958e-150	937050000	36	2.3133	2.1348
Tb927.10.8720	28.8762	28.9609	29.0055	30.9687	31.0632	31.1264	+	0	8691000000	94	3.09843	2.10523
Tb927.6.600	28.1513	28.3573	28.4165	30.2922	30.4397	30.4246	+	0	5694600000	90	2.69894	2.07715
Tb927.2.3880	25.217	24.9192	24.6246	26.6837	27.0145	27.2737	+	5.6134e-23	527420000	17	1.87445	2.07037
Tb927.11.7140	25.2202	25.5495	25.7435	27.4735	28.0013	27.1786	+	3.2771e-85	804910000	19	1.72475	2.04671
Tb927.11.1890	28.5172	28.8742	28.5196	30.5119	30.659	30.5587	+	3.7157e-268	6623800000	88	2.37536	1.93954
Tb927.11.4180	24.7791	24.7029	24.7708	26.9033	27.1608	25.9921	+	1.0437e-22	452040000	13	1.49317	1.93451
Tb927.4.3350	23.4646	22.7961	23.3115	25.3497	25.0168	24.9929	+	4.2262e-10	125940000	5	1.84643	1.9291
Tb927.7.2660	26.9067	27.0111	26.9222	28.9563	28.962	28.6963	+	3.6505e-247	1984600000	36	2.62905	1.92489
Tb927.10.13540	24.4927	24.5186	24.5575	26.4326	26.4223	26.4518	+	2.071e-59	362360000	14	3.93005	1.91264
Tb927.3.1920	28.5618	29.0011	28.8431	30.8024	30.8553	30.481	+	0	7312000000	112	2.08806	1.91085
Tb927.9.9450	28.1309	28.1368	28.0401	29.9214	30.2546	29.8485	+	1.6812e-244	4414900000	95	2.34273	1.90557
Tb927.10.14950	27.9251	27.8425	27.9632	29.7894	30.0992	29.5588	+	4.7087e-101	3941000000	69	2.15325	1.90552
Tb927.3.3940;Tb927.3.3960;Tb927.3.3930	27.0587	27.3064	27.2448	28.955	29.1268	29.2432	+	2.2204e-216	2323100000	48	2.46327	1.90501
Tb927.8.3380	27.663	22.488	27.261	27.84	27.8016	27.4084		1.2114e-09	1204900000	11	0.42386	1.87934
Tb927.11.9450	22.8783	23.2698	24.7229	25.7795	25.4772	25.2513	+	2.0997e-08	215490000	9	1.07612	1.879
Tb927.4.4940	27.2308	27.5561	27.4053	28.9699	29.3673	29.4832	+	3.4544e-119	2657400000	61	2.03418	1.87607
Tb927.9.12360	27.3108	27.7186	27.7214	29.3134	29.4587	29.5679	+	2.2365e-74	2997700000	58	2.16398	1.86306
Tb927.10.9910	25.9641	26.1595	25.8233	28.1003	27.8904	27.5222	+	5.0399e-84	985130000	36	1.96362	1.85534
Tb927.11.3440	23.2114	24.6828	23.4491	25.5085	25.6712	25.6967	+	1.3203e-30	169790000	10	1.24482	1.84437
Tb927.9.9520	28.2282	28.3037	28.3833	30.2551	30.0202	30.1571	+	2.3587e-133	4824600000	59	2.70806	1.83906
Tb927.6.850;Tb11.v5.0689	27.9996	28.4391	27.8859	29.9987	30.0559	29.7818	+	7.4613e-131	4286700000	35	1.9859	1.83729
Tb927.6.3870	27.8099	27.3539	27.3695	29.9566	29.0255	29.0317	+	2.1429e-65	2959700000	42	1.47373	1.82681
Tb927.11.530	27.8338	28.4647	28.0933	29.8626	29.8674	30.1142	+	6.9908e-123	4290200000	52	1.92014	1.81747
Tb927.1.1470;Tb11.v5.0315	27.245	27.3915	27.7122	29.1981	29.1521	29.3901	+	1.1878e-272	2600100000	73	2.12763	1.79718
Tb927.11.6010	25.3424	25.3355	25.3398	27.1111	27.0888	27.1894	+	1.7362e-50	601300000	13	3.53533	1.79053
Tb927.10.14930	27.6878	27.5533	27.9087	29.461	29.5718	29.4789	+	7.308e-133	3128900000	42	2.43082	1.78734
Tb927.11.13580	22.6067	22.2014	24.856	24.9134	25.0625	25.0264		1.7233e-11	187050000	5	0.784329	1.77936
Tb927.7.4900;Tb11.v5.0171	28.4635	28.7068	28.7207	30.3826	30.4828	30.3326	+	0	5811900000	138	2.54667	1.76894
Tb927.11.5850	27.3844	27.687	27.8263	29.311	29.4327	29.4566	+	1.8628e-131	2940800000	59	2.21887	1.76755
Tb927.9.8740	31.6106	31.6717	31.5395	33.5525	33.2721	33.2815	+	0	48004000000	160	2.49776	1.76145
Tb927.10.4430;Tb10.v4.0033;Tb11.v5.0767	27.7514	27.7548	28.2054	29.6122	29.6306	29.6774	+	7.3243e-245	3514100000	71	2.12035	1.7362
Tb927.11.15530	25.5347	25.5284	22.9575	26.8433	26.1218	26.2246		3.1171e-20	431520000	7	0.717625	1.723
Tb927.10.310	27.1125	27.0924	27.1114	28.7366	28.8385	28.9079	+	5.4807e-182	1959300000	43	3.07204	1.72225
Tb927.3.1590	29.6251	29.699	29.7687	31.4519	31.4259	31.3473	+	0	12038000000	149	3.03429	1.71076
Tb927.4.4550;Tb927.8.7780	25.9556	25.9551	26.1197	27.547	27.707	27.8995	+	2.2699e-167	909410000	36	2.34124	1.70771
Tb927.7.4470	29.2294	27.1755	25.6693	29.7749	28.8848	28.5237		1.3364e-81	3105200000	29	0.583921	1.70303
Tb927.11.6600	28.269	28.2586	28.0807	29.8107	29.7928	30.0651	+	2.0836e-144	4163500000	71	2.39729	1.68676
Tb927.9.5460	27.1772	26.9853	27.2634	28.8583	29.0069	28.5931	+	1.2682e-151	1982700000	67	2.12379	1.67741
Tb927.11.510;Tb927.11.500	30.3266	30.5191	30.6579	32.0309	32.0711	32.3866	+	2.7592e-214	21970000000	44	2.10625	1.66173
Tb927.9.12510	32.0155	32.112	32.1659	33.7743	33.7917	33.6754	+	0	60880000000	349	2.92381	1.6493
Tb927.10.6070	29.7179	30.1142	30.0377	31.4991	31.577	31.6781	+	1.8456e-106	14334000000	104	2.18655	1.62814
Tb927.11.550	30.7252	31.2616	30.9293	32.5832	32.6992	32.517	+	0	28182000000	193	1.99402	1.62773
Tb927.3.740	24.756	25.5705	25.3937	26.6877	26.9997	26.8715	+	1.0878e-14	555410000	16	1.59095	1.61289
Tb927.11.4450	30.0552	30.2456	30.0422	31.6751	31.8699	31.5712	+	1.6688e-163	14706000000	62	2.32781	1.59108
Tb927.8.2040	25.5913	25.9446	25.3882	27.1099	27.2448	27.2168	+	6.4372e-28	656740000	17	1.93879	1.54912
Tb927.9.13610	26.362	26.5468	26.1308	27.907	27.9201	27.8569	+	9.6683e-99	1067900000	54	2.21182	1.54809
Tb927.9.9060	28.6247	28.6717	28.8371	30.2051	30.2291	30.335	+	6.0053e-50	5424500000	46	2.62055	1.54525
Tb927.6.4770	29.6443	29.5599	29.8392	31.1079	31.227	31.3285	+	1.2757e-195	10743000000	129	2.34038	1.54001
Tb927.11.13140	27.0693	27.3684	26.9031	28.6026	28.8401	28.5057	+	4.5743e-48	1855700000	20	1.92713	1.53586
Tb927.9.10770	33.0148	33.1184	33.1092	34.6513	34.7264	34.4699	+	0	116270000000	449	2.53604	1.53509
Tb927.4.2410	22.6972	23.7848	24.7848	25.0109	25.3057	25.5263		9.3259e-11	191880000	8	0.874879	1.52535
Tb927.8.4540	28.1576	28.0988	28.1571	29.6677	30.059	29.2581	+	2.2071e-234	3854000000	75	1.64944	1.52377
Tb927.5.1490	27.9612	28.0293	28.3263	29.5819	29.4427	29.7934	+	1.2094e-155	3515700000	59	1.99809	1.50039
Tb927.3.720	27.4103	27.9089	27.9338	29.0754	29.3267	29.3399	+	6.0855e-160	3079600000	59	1.79848	1.49631
Tb927.11.4460	30.1541	29.8513	30.2289	32.1055	31.5126	31.0795	+	2.684e-123	14672000000	66	1.36625	1.48775
Tb927.4.3890	29.7101	29.8885	30.0402	31.3249	31.3659	31.3931	+	0	11904000000	142	2.36678	1.48168
Tb927.10.5020	26.4379	26.5702	26.6405	28.0838	28.1459	27.8494	+	8.5839e-54	1226800000	24	2.27492	1.47687
Tb927.11.14950	30.5366	30.4574	30.0296	31.6513	31.8869	31.9062	+	1.576e-113	17337000000	83	1.84765	1.47363
Tb927.4.2040	31.1769	30.8487	30.7584	32.4805	32.571	32.1306	+	9.819e-277	26143000000	92	1.80846	1.46604
Tb927.10.3990	32.296	32.6334	32.5114	33.8913	34.0049	33.9393	+	0	73990000000	277	2.30101	1.46489
Tb927.4.2390	23.1583	23.4153	25.3721	25.1607	25.6253	25.5384		8.1144e-17	218540000	9	0.751033	1.45956
Tb927.9.2020	27.0115	21.6989	23.4393	26.3835	25.3648	24.7781		2.0295e-13	438400000	5	0.331787	1.45889
Tb927.7.2780	26.5044	27.125	27.609	28.6606	28.4607	28.4855	+	2.5454e-17	1678500000	14	1.33169	1.45613
Tb927.10.11770	22.3781	22.4692	23.8132	24.606	24.1687	24.1523		5.1883e-09	109600000	6	0.999855	1.42213
Tb927.7.2670	28.6417	28.7582	28.9015	30.0624	30.2129	30.2672	+	2.552e-144	5265700000	63	2.33081	1.41366
Tb927.10.7580	28.3491	28.1955	28.237	29.62	29.4657	29.9368	+	1.4494e-265	3733400000	107	1.97852	1.41363
Tb927.11.13970	27.3331	27.5245	27.6842	28.8392	28.9607	28.8938	+	2.9735e-160	2174100000	54	2.22393	1.38397
Tb927.9.12750	21.7841	23.0132	22.7197	24.381	23.4386	23.8365		4.8647e-05	59540000	2	1.01934	1.3797
Tb927.11.14380	22.1302	25.4081	24.8527	25.5395	25.645	25.3439		1.7091e-11	231650000	9	0.511786	1.37915
Tb927.10.13600	22.4391	23.5235	24.3562	25.7883	24.3219	24.2984		4.0263e-06	151930000	5	0.682676	1.36326
Tb927.11.16610	23.16	23.9391	23.732	24.7715	25.0088	25.1313	+	1.0028e-08	149050000	3	1.47367	1.36016
Tb927.11.4900	29.2181	29.2974	29.3913	30.4468	30.6798	30.8555	+	5.7774e-215	7427300000	113	2.05389	1.35843
Tb927.6.1200	24.1063	22.9507	22.6883	25.6186	25.6255	22.5469		3.2365e-24	243230000	7	0.456395	1.34855
Tb927.7.2140;Tb07.11L3.90	26.444	26.8437	27.0074	28.2011	28.4128	27.7046	+	3.8549e-127	1318300000	25	1.42252	1.34113
Tb927.9.5280	22.2394	23.1675	25.5334	25.4012	24.2228	25.3233		8.9338e-17	192290000	7	0.478976	1.33562
Tb927.6.820	26.0473	25.8198	25.5632	27.2958	26.9308	27.209	+	1.6575e-39	698210000	13	1.76169	1.33507
Tb927.1.670	26.4872	26.5105	26.666	27.8968	27.9333	27.7554	+	1.3097e-224	1085800000	37	2.45028	1.3073
Tb927.3.5250	24.3525	24.7517	24.5443	25.6699	25.8527	26.02	+	7.585e-23	268300000	14	1.8643	1.29803
Tb927.9.1470	28.0767	23.5518	28.6837	27.7803	28.1908	28.2082		3.2812e-08	1725900000	9	0.291748	1.28899
Tb927.10.13550	24.1112	23.2787	21.8062	24.5891	23.9926	24.4781		6.5822e-12	107230000	6	0.685182	1.28793
Tb927.5.3040	22.3412	23.7473	23.5801	24.6736	24.2715	24.5868		1.2549e-11	104490000	5	0.968873	1.28775
Tb927.11.7900	28.1439	29.1074	28.2969	29.6004	30.1946	29.6133		7.9061e-159	4246100000	50	1.15958	1.28668
Tb927.9.12070	28.2894	28.3824	28.4798	29.7466	29.595	29.654	+	1.7128e-252	3814800000	103	2.5209	1.28133
Tb927.7.5490	28.6064	28.7435	28.8193	29.8493	30.1305	30.0052	+	5.1154e-266	4760100000	58	2.19194	1.27194
Tb927.11.9170	26.6374	26.6092	26.8641	27.7555	27.9719	28.1839	+	2.2604e-67	1180800000	37	1.87577	1.26684
Tb927.11.7960	25.4554	22.9511	23.3267	25.5475	24.8792	25.0197		6.4605e-16	200470000	13	0.577839	1.23774
Tb927.7.240;Tb927.7.230	30.0493	29.9234	26.696	30.8442	30.4273	29.1017		1.1649e-17	7394800000	44	0.379932	1.23482
Tb927.1.4490	23.5408	22.71	23.8798	24.8512	24.4724	24.5055		5.5693e-06	118930000	7	1.1039	1.23285
Tb927.2.2670	23.265	26.3959	27.211	26.7753	26.6471	27.0867		2.6067e-14	821410000	13	0.374875	1.21239
Tb927.10.1490;Tb11.v5.0875	29.3667	29.4188	29.5075	30.5885	30.6872	30.6413	+	0	7627300000	113	2.76685	1.20801
Tb927.11.6720	28.2053	28.4564	28.5064	29.616	29.5364	29.6223	+	8.1596e-219	3656700000	96	2.18892	1.20216
Tb927.11.350	26.7794	26.6054	26.9407	28.1011	27.8605	27.9609	+	1.1048e-44	1201100000	25	2.01046	1.199
Tb927.10.5600	24.1147	22.6566	23.5648	24.0749	24.8932	24.9345		1.8235e-11	92639000	5	0.839832	1.1888
Tb927.10.3250;Tb11.v5.0824	22.5844	25.5671	25.7741	26.0062	25.5314	25.9527		2.9466e-17	312730000	9	0.429396	1.18826
Tb927.10.2240	28.9454	28.8934	28.9168	30.1738	30.1477	29.9906	+	4.4935e-254	5359900000	88	2.60557	1.18553
Tb927.7.3980	29.0516	29.1475	29.0903	30.3498	30.1959	30.2784	+	0	5910400000	93	2.70385	1.17826
Tb927.7.2200	25.2554	24.7439	24.6155	26.4026	25.7459	25.9834		1.5984e-11	320390000	11	1.2966	1.17235
Tb927.11.3490	29.3045	29.2304	29.1491	30.5371	30.2308	30.4249	+	0	6465800000	140	2.13979	1.16961
Tb927.10.6060;Tb11.v5.0199	31.6419	31.8653	32.1177	32.8722	33.0731	33.1789	+	2.9299e-149	48253000000	268	1.71542	1.16642
Tb927.6.1670	26.2795	26.546	26.4072	27.5036	27.6798	27.5438	+	3.7318e-42	911890000	34	2.194	1.16479
Tb927.4.5180	26.0552	24.1896	24.2381	26.3526	26.4286	25.162		1.1046e-232	339960000	11	0.587299	1.15346
Tb927.7.3040	28.3798	28.541	28.2668	29.491	29.5473	29.6077	+	3.092e-167	3565800000	76	2.25399	1.15279
Tb927.2.830;Tb11.v5.0655	29.2242	28.8924	29.3011	30.184	30.1424	30.463	+	0	6282300000	57	1.70193	1.12391
Tb927.11.2560	24.7519	25.6696	22.2444	25.1644	25.4315	25.3519		9.7423e-14	232150000	9	0.399857	1.09401
Tb927.11.9830	25.5193	23.5105	23.8044	26.0341	25.4548	24.6078		1.7545e-09	250060000	7	0.545831	1.08747
Tb927.5.1600	22.0701	24.1819	22.6559	23.9153	23.6949	24.558		1.9076e-07	113310000	3	0.599636	1.08673
Tb927.10.5030;Tb927.7.3680	28.78	29.0455	28.4355	29.8652	29.8723	29.7695	+	1.7188e-51	4561400000	42	1.57712	1.08202
Tb927.3.1700	22.833	22.3363	23.4241	23.7075	23.7388	24.3806		0.00015095	32327000	2	0.97204	1.07787
Tb927.8.4550	22.284	23.6249	23.8216	24.1433	24.5564	24.2552		6.2032e-08	95684000	4	0.785475	1.07479
Tb927.11.570	23.6887	23.6854	23.2752	25.5872	23.3069	24.9565		1.075e-05	193180000	6	0.578784	1.0671
Tb927.10.1810	23.1829	23.2564	25.2686	24.9796	25.3215	24.6031		1.3094e-38	241940000	6	0.561879	1.06544
Tb927.10.15310	25.9429	26.1991	26.284	27.1624	27.3733	27.0721	+	3.5172e-23	718740000	24	1.79501	1.06063
Tb927.6.2520	23.3892	24.0725	24.3131	24.3147	25.0507	25.5676		4.6941e-12	159480000	11	0.830558	1.05275
Tb927.8.1500	27.2527	27.4309	27.718	28.262	28.5988	28.694		7.999e-96	1863700000	36	1.51278	1.05106
Tb927.10.15240;Tb11.v5.0995;Tb11.1210	22.0507	22.1217	22.8402	23.2243	23.5219	23.4158		7.9949e-06	43779000	5	1.22968	1.04983
Tb927.8.3820	24.1917	24.4095	23.7885	25.3066	25.2393	24.9899		1.6444e-48	123500000	7	1.43843	1.04868
Tb927.9.11100	24.5496	23.2493	24.5767	25.5939	25.2866	24.6247		1.4312e-78	178800000	6	0.734509	1.04319
Tb927.6.4750	24.0873	24.7682	23.8259	25.3466	26.5935	23.8477		2.4336e-07	233080000	5	0.463667	1.03543
Tb927.8.2150	25.7782	23.6702	21.7435	25.6886	25.5627	23.0378		1.1318e-10	188580000	6	0.259351	1.03236
Tb927.3.5400	25.7676	25.9233	26.0712	26.9854	26.8286	26.9549	+	3.7966e-40	596330000	29	2.00882	1.00227
Tb927.10.14700	28.362	28.3871	28.2485	29.2454	29.35	29.3628	+	3.5213e-28	3163100000	36	2.48546	0.98686
Tb927.4.4570	23.8316	23.4613	23.6172	24.4235	24.6018	24.8181		3.361e-21	109150000	11	1.60704	0.977804
Tb927.5.2610	24.3162	23.6374	22.8119	24.9157	25.0852	23.6807		2.3985e-10	93321000	6	0.588791	0.972036
Tb927.4.970	24.2465	22.956	22.379	24.2528	23.6999	24.5413		6.1177e-06	93995000	3	0.602724	0.97084
Tb927.7.5750	23.9869	23.2085	22.4555	24.2118	24.2775	24.0726		2.9373e-11	92049000	8	0.791325	0.970303
Tb927.11.6510;Tb927.11.6500	27.5976	28.1321	27.4228	28.746	28.6229	28.675		7.5368e-61	2046000000	26	1.32912	0.963762
Tb927.10.12980	26.833	26.7874	26.9059	27.6828	27.7282	27.9704	+	3.1688e-37	1112700000	31	2.00184	0.951691
Tb927.5.2140	27.3362	27.4889	27.6269	28.3772	28.454	28.4464	+	2.4083e-144	1726300000	54	2.07026	0.941884
Tb927.11.2230	25.2173	25.5315	25.6769	26.5606	26.4944	26.1885		3.8775e-35	428070000	15	1.46947	0.939274
Tb927.9.10350	24.0032	23.5709	22.5433	23.5075	24.1962	25.2297		2.0801e-21	95348000	6	0.534869	0.93869
Tb11.v5.0524;Tb927.1.790	24.0463	23.7721	25.5157	25.1565	25.3248	25.6649		7.8862e-10	211830000	8	0.625171	0.937359
Tb927.11.9530	27.5387	27.8481	27.4039	28.572	28.5403	28.4706		1.952e-58	1845800000	42	1.69141	0.930763
Tb927.7.3800	22.8779	22.3556	24.9341	25.4462	22.3403	25.163		1.0798e-06	141170000	4	0.26756	0.927308
Tb927.9.15190	24.8407	24.8211	26.6024	26.2095	25.9049	26.8811		3.6151e-10	442690000	16	0.522559	0.910412
Tb927.11.11770	28.4648	28.5493	28.6008	29.4418	29.4963	29.3651	+	4.7598e-96	3481200000	60	2.42678	0.896093
Tb927.10.13810	22.3478	23.2959	23.7387	23.3422	23.3749	25.3387		2.6409e-06	40988000	6	0.431549	0.891179
Tb927.10.11060	21.6925	23.8462	24.5942	24.5715	23.2348	24.9888		0.00027411	139300000	3	0.323048	0.887439
Tb927.4.5170	23.5435	27.3787	23.5519	27.2337	27.5814	22.3193		3.0347e-06	737200000	6	0.144452	0.886752
Tb927.7.6450	28.3528	28.6277	28.6307	29.162	29.2319	29.8675		5.6597e-109	3502100000	59	1.16856	0.883415
Tb11.v5.0594;Tb927.10.110;Tb10.v4.0219;Tb927.2.1160	25.48	25.4679	26.5437	26.1256	27.1145	26.8669		0	554540000	9	0.696539	0.871795
Tb11.v5.0670	27.3826	27.4049	27.4766	28.2147	28.2772	28.3705	+	0	1970800000	26	2.4223	0.866096
Tb927.3.3710	25.0514	24.5845	24.3289	26.3373	24.7937	25.4265		1.6368e-15	250590000	6	0.651298	0.864251
Tb927.11.8990	23.782	23.7653	23.2462	22.957	25.1216	25.2983		5.045e-05	107820000	3	0.418855	0.86113
Tb927.6.2210	25.4376	25.5122	26.0426	26.472	26.4403	26.6596		3.0089e-71	474270000	27	1.2908	0.859858
Tb927.11.10560	29.6934	29.8138	30.1282	30.8756	30.688	30.644		1.6993e-147	8878500000	135	1.54601	0.857439
Tb927.4.1580	27.2989	25.5083	25.3052	27.287	26.7666	26.6013		4.6532e-13	659460000	22	0.479809	0.847499
Tb927.7.5320	25.4603	22.3915	25.5795	25.3045	25.2566	25.4127		1.5063e-10	264550000	5	0.299018	0.847474
Tb927.9.11660	22.4161	25.3786	24.6916	24.9735	25.1062	24.948		2.262e-17	196510000	6	0.352133	0.847076
Tb927.11.7330	25.9388	25.6082	23.3524	26.0772	25.471	25.8812		1.2199e-14	339700000	8	0.37936	0.84332
Tb927.4.200;Tb927.2.1350	26.0508	26.4756	26.4829	26.6191	27.4872	27.3627		7.9689e-46	749480000	11	0.936077	0.819894
Tb927.10.1310	23.8584	23.9524	24.2841	24.8692	24.7781	24.8983		4.8041e-25	150400000	14	1.58665	0.816904
Tb927.10.10620	27.6335	27.3871	27.3508	28.401	28.2695	28.1387		5.1334e-192	1596300000	42	1.69886	0.812648
Tb927.2.820	31.6485	31.7799	31.6909	32.519	32.563	32.4662		0	30849000000	189	2.4606	0.809621
Tb927.11.9230	25.5002	23.0102	25.8468	25.9333	25.966	24.8867		4.8034e-09	269330000	5	0.311354	0.809619
Tb927.8.4500;Tb11.v5.0763	29.023	29.1908	29.2094	29.9035	30.0426	29.8992		6.8305e-227	5094900000	114	2.06168	0.807361
Tb927.1.1930	25.9174	26.1157	25.9489	26.7995	26.7402	26.8314		5.7589e-60	607800000	24	2.15376	0.796352
Tb927.8.7410;Tb927.4.5010	23.233	24.9858	24.7931	24.3934	24.835	26.1677		3.0346e-17	202190000	6	0.386896	0.794729
Tb927.9.14480	25.5748	25.5931	25.6982	26.2936	26.6123	26.34		9.4581e-27	443770000	14	1.755	0.79329
Tb927.9.15290	26.638	26.5406	26.6763	27.6308	27.3393	27.2568		1.282e-76	921350000	42	1.64953	0.790665
Tb927.6.740	25.9069	25.8318	26.1073	26.6867	26.6721	26.8559		4.043e-71	556110000	26	1.79495	0.789544
Tb927.11.14590	28.0601	28.2968	28.5632	29.0223	28.9258	29.3285		1.3414e-96	2894100000	69	1.27172	0.785489
Tb927.2.6070	26.7812	26.765	27.0508	27.6269	27.5199	27.8061		4.6049e-65	1044600000	32	1.61401	0.785306
Tb927.5.2070	23.3924	21.7	23.5543	23.7238	23.7074	23.5623		4.0885e-09	79782000	5	0.495901	0.782266
Tb927.10.3560	30.5292	30.4906	30.4311	31.3471	31.238	31.2011		0	12688000000	115	2.34854	0.778447
Tb927.6.1720	21.6299	25.5075	25.5763	25.7506	23.4147	25.8798		0.00028216	304490000	4	0.1791	0.777167
Tb927.11.3390	25.3415	25.1003	23.4697	25.6067	25.5602	25.0712		0.00043723	267240000	3	0.477764	0.775556
Tb927.11.14780	23.8182	24.5387	23.8994	23.8435	24.3738	26.3611		1.5614e-10	177000000	8	0.361435	0.774036
Tb927.9.2450	22.4899	22.8537	22.3983	23.551	21.9126	24.5993		0.00017567	32242000	3	0.36385	0.773673
Tb927.11.13680	23.6163	25.0266	24.5528	25.7681	24.9431	24.8002		5.0544e-07	158640000	4	0.566997	0.771907
Tb927.7.780	23.8987	25.0913	24.2225	24.7142	25.1275	25.6817		3.1556e-09	209780000	6	0.635917	0.770302
Tb927.10.1800;Tb11.v5.0832	26.4287	25.9739	26.9944	26.9974	27.0908	27.6196		2.7725e-37	800920000	27	0.793528	0.770302
Tb927.1.4710	23.6974	21.7627	25.8532	22.677	25.4461	25.4923		8.1186e-11	228510000	3	0.180035	0.767371
Tb927.5.940	29.4606	29.7134	29.7049	30.1918	30.4066	30.5806		0	7002700000	48	1.49982	0.766695
Tb927.11.16130	33.9173	33.9961	33.7107	34.7318	34.524	34.6656		1.5615e-267	133670000000	213	1.73872	0.765746
Tb927.9.13780	24.3291	22.5331	24.7795	24.732	24.5045	24.7021		5.7718e-07	143660000	3	0.41722	0.765652
Tb927.5.3500	25.6384	23.1844	25.542	25.4804	25.1037	26.0521		2.5259e-14	283830000	12	0.331281	0.757127
Tb927.11.6150	23.6109	22.2981	24.6894	23.8101	24.2338	24.8225		2.4611e-08	115170000	6	0.376569	0.755996
Tb927.7.4070	25.5258	25.3763	25.875	26.0654	26.7833	26.1803		4.4332e-13	430580000	9	0.971408	0.750619
Tb927.3.5150	25.885	26.2477	26.4326	26.8797	26.9172	27.015		4.1779e-27	639780000	17	1.34014	0.74882
Tb927.11.15070	26.7199	23.4076	27.7129	26.48	26.7249	26.8726		4.5312e-23	679250000	14	0.203591	0.745711
Tb927.5.3730	25.1774	24.8973	24.9151	25.8666	25.914	25.4267		8.0882e-14	283020000	12	1.2653	0.739162
Tb927.11.200	25.1552	23.285	25.4569	25.4437	25.7019	24.9581		4.913e-08	236790000	10	0.386219	0.735473
Tb927.11.2750	27.1987	25.9341	25.526	27.4426	27.5548	25.855		5.3496e-32	736180000	21	0.366775	0.731194
Tb927.11.5600	26.8208	26.904	27.427	27.6828	27.735	27.922		1.0277e-87	1179700000	36	1.15744	0.729308
Tb927.8.5670	27.4406	23.3748	27.5216	26.9392	26.8083	26.7737		3.0021e-08	844010000	19	0.188294	0.728091
Tb927.9.4680	32.1145	32.2209	31.9397	32.9009	32.8552	32.7017		0	39549000000	222	1.72154	0.727595
Tb927.1.4690	29.05	29.0164	29.1339	29.654	29.7142	29.9905		1.2412e-158	4631400000	53	1.65129	0.719489
Tb927.10.11030	26.7888	27.7755	27.1762	27.6818	28.5562	27.6553		1.1731e-21	1366000000	18	0.649929	0.717611
Tb927.7.930	25.9864	25.985	26.1165	26.4862	26.9765	26.7689		3.5825e-38	568220000	22	1.39098	0.714565
Tb927.5.330;Tb11.v5.0281;Tb927.5.320;Tb927.5.285b;Tb11.v5.0209;Tb11.v5.0217;Tb927.7.6070;Tb927.7.6040;Tb927.7.6050;Tb927.7.6060;Tb11.v5.0821;Tb11.v5.0431;Tb11.v5.0425;Tb11.v5.0576;Tb11.v5.0470;Tb11.v5.0484;Tb927.7.6080;Tb927.6.320;Tb927.4.3870;Tb927.4.3860;Tb927.4.3880;Tb927.10.2430;Tb927.6.780;Tb927.6.760;Tb927.6.430;Tb927.5.650;Tb927.8.7940;Tb927.6.200;Tb927.8.7590;Tb927.6.330;Tb927.6.280;Tb927…	24.5669	22.9577	25.3947	24.9821	24.9181	25.1612		3.2855e-42	201310000	8	0.371192	0.714025
Tb927.6.3880	23.9744	23.2541	24.1898	24.4429	24.7788	24.338		0.00046556	120660000	4	0.824365	0.71379
Tb927.8.5070	25.7855	25.3299	25.1877	26.3167	25.9596	26.1677		1.2509e-11	366000000	19	1.12256	0.713671
Tb927.11.14080	25.6428	24.7434	22.8568	26.2211	25.57	23.5759		1.8724e-20	223810000	10	0.222666	0.708012
Tb927.8.1590	26.4846	26.2625	26.3848	26.9146	26.9421	27.3915		4.3132e-60	715580000	35	1.28435	0.705454
Tb927.11.6610	29.7139	29.4672	30.2897	30.381	30.4311	30.7743		0	7981000000	123	0.910052	0.705201
Tb927.7.1670	26.7581	27.4826	27.3828	27.8427	27.9743	27.922		6.3878e-59	1280000000	34	1.03677	0.70516
Tb927.6.1970	28.1183	27.8924	27.5611	28.5645	28.3301	28.7768		3.0712e-36	2071500000	39	1.11118	0.69987
Tb11.v5.0564;Tb927.10.350	26.3074	26.2542	26.152	26.9067	26.9266	26.971		2.3367e-83	643030000	24	2.30189	0.696897
Tb927.4.3760	23.7038	22.4129	23.4754	23.7048	23.7776	24.1652		9.33e-08	78844000	4	0.608305	0.685174
Tb927.7.340	23.0196	22.9815	23.1853	23.222	23.7812	24.2262		5.9554e-06	45437000	5	0.826784	0.680978
Tb927.8.2970	25.5709	26.0225	26.1044	26.4625	26.4864	26.7902		8.5497e-20	511580000	16	1.12907	0.680361
Tb927.8.3410	23.2053	21.8545	23.7471	23.7492	23.1514	23.9454		5.578e-08	44170000	4	0.418007	0.679696
Tb927.9.11500	23.5958	23.3536	23.2958	23.222	24.5391	24.5227		4.009e-06	103330000	6	0.573503	0.679529
Tb927.11.1980	30.7975	30.8089	30.9661	31.4717	31.5568	31.5774		0	15900000000	182	2.06538	0.677791
Tb927.3.960	26.0448	26.5118	27.0427	27.0876	27.1909	27.3466		2.75e-48	874220000	19	0.819311	0.675294
Tb927.10.10850	31.8913	31.9759	32.0683	32.7465	32.6053	32.6094		0	34908000000	285	1.98755	0.675261
Tb927.1.3830	25.6204	26.7308	25.8508	26.0419	26.7521	27.4227		9.1064e-30	594690000	19	0.484552	0.671602
Tb927.11.1000	26.6071	26.6791	23.2981	26.3197	26.1776	26.0988		1.2831e-32	478560000	9	0.215206	0.670607
Tb927.10.810	26.058	26.2131	26.0467	26.8813	26.5545	26.8804		1.904e-58	584060000	22	1.50035	0.666161
Tb927.11.15420	28.3336	28.6506	27.9287	29.0441	28.8822	28.9749		2.3355e-76	2683500000	41	1.04365	0.662757
Tb927.3.3230	28.2415	28.1914	28.3418	28.8408	28.6653	29.2416		6.7295e-124	2585100000	56	1.18792	0.657681
Tb927.9.10710	22.7444	23.6291	24.4067	24.127	24.2935	24.3265		0.00025421	117060000	5	0.510883	0.655627
Tb927.6.640	27.4447	27.2899	27.2731	28.1602	27.92	27.8704		2.4233e-64	1359500000	34	1.59844	0.647617
Tb927.8.990	30.7484	30.7522	30.5587	31.2257	31.4162	31.3601		1.2259e-82	13816000000	79	1.77163	0.647578
Tb927.2.400	30.6782	30.6419	30.9903	31.4186	31.319	31.5129		0	14941000000	138	1.45807	0.646709
Tb927.9.3370	23.301	24.2993	23.8617	24.3095	24.249	24.7977		1.0097e-07	92136000	6	0.694797	0.631414
Tb927.9.10070	23.382	23.5112	23.4986	24.1887	24.4326	23.6629		0.00090214	83030000	3	0.951337	0.630809
Tb927.11.16510	28.873	28.8941	28.5885	29.475	29.4269	29.3384		5.6586e-122	3701300000	44	1.56094	0.628232
Tb927.7.5680	26.7065	26.9899	26.9372	27.5284	27.3834	27.6047		1.1222e-29	974010000	26	1.54298	0.62764
Tb927.3.1620	23.6906	23.4136	23.5922	23.1197	25.5143	23.943		1.3084e-07	66017000	5	0.328962	0.626866
Tb927.11.5990	24.6628	22.9895	25.3021	25.1076	24.7175	25.0033		2.3721e-20	169470000	12	0.331685	0.624691
Tb927.10.7390	26.2316	26.9023	26.8677	27.2109	27.2907	27.3741		2.1237e-43	886970000	20	0.969099	0.624676
Tb927.9.15810	26.6299	26.794	26.0266	26.9693	27.4115	26.9308		2.4245e-14	744400000	5	0.80462	0.620338
Tb927.11.6430	25.0916	25.0561	24.8655	25.9024	24.8388	26.128		1.0084e-33	278580000	13	0.576676	0.618677
Tb927.11.4380	24.6061	23.8412	24.6054	24.721	24.89	25.2937		6.0401e-22	152500000	5	0.7414	0.617344
Tb927.10.13190	22.7221	24.949	25.543	25.0331	24.8811	25.149		2.9329e-14	203280000	9	0.260562	0.616353
Tb927.7.3770	26.2279	26.4507	26.9904	27.279	27.1542	27.0793		1.2807e-47	787030000	27	0.923189	0.614488
Tb927.6.5130;Tb927.6.5120	27.201	26.738	27.2659	27.7563	27.874	27.417		1.1137e-14	1133100000	12	0.982401	0.614117
Tb927.9.6560	28.6493	29.1331	28.4686	29.3245	29.3547	29.4117		2.5152e-197	3583000000	95	1.0365	0.61329
Tb927.7.7460	29.8564	30.108	29.6873	30.7453	30.4375	30.301		1.2918e-157	8031200000	85	1.11594	0.610652
Tb927.7.1100	28.3132	28.7895	28.846	29.1118	29.5619	29.1062		3.804e-90	3353300000	70	0.940731	0.610395
Tb927.11.12440	24.9777	24.9594	22.699	24.9235	24.7875	24.7503		2.0564e-15	179010000	7	0.295329	0.608365
Tb927.6.3090	29.3569	29.5003	29.6809	30.0932	30.0287	30.2402		0	6052400000	165	1.48537	0.608029
Tb927.3.3130	30.1499	30.139	30.3446	31.0219	30.8427	30.5881		0	9983200000	200	1.29229	0.606408
Tb927.11.1070	25.4728	25.6935	25.98	26.1208	25.99	26.853		3.299e-39	441670000	23	0.729741	0.605874
Tb927.7.1030	22.7026	24.4883	25.0053	24.6615	24.7305	24.62		1.5474e-24	122250000	7	0.32108	0.605267
Tb927.3.3370	23.3155	23.5387	24.6267	22.7368	25.3291	25.2296		2.7125e-10	147820000	3	0.232264	0.604837
Tb927.11.11050	22.8426	23.0217	25.4765	25.17	23.1004	24.8702		1.8875e-07	249250000	3	0.200246	0.59995
Tb927.3.3780;Tb927.3.3760	23.4364	25.6965	25.3255	25.3003	25.5703	25.3667		4.2729e-08	257910000	5	0.311092	0.592978
Tb927.11.6870	27.9039	28.3276	28.1415	28.7516	28.8464	28.5484		1.0968e-90	2304800000	45	1.22642	0.591183
Tb927.9.14220	28.0424	27.8621	27.9035	28.719	28.4754	28.3758		4.109e-90	2215900000	62	1.43611	0.587371
Tb927.11.6440	29.8717	30.0765	29.9749	30.6148	30.7361	30.332		3.3833e-149	8610300000	119	1.31793	0.586622
Tb927.10.12260	25.2822	25.5857	26.1173	25.936	26.3262	26.4821		3.0321e-59	416850000	13	0.736406	0.586344
Tb927.10.4060	25.5788	25.2662	25.5095	26.408	25.6792	26.022		2.018e-22	362490000	13	0.896852	0.584904
Tb927.10.9050	29.8671	29.8302	30.2056	30.426	30.5094	30.7189		0	8235800000	142	1.23238	0.58379
Tb927.10.8690	23.0383	23.7097	23.6245	23.6838	23.8684	24.5555		1.6933e-06	105910000	4	0.638223	0.578391
Tb927.10.5010	25.6489	26.2597	26.2918	26.0989	26.8138	26.986		2.0037e-25	554550000	19	0.618973	0.566118
Tb927.9.8260	25.7614	26.9695	26.0305	26.9071	26.6331	26.9191		4.4393e-19	628770000	13	0.563964	0.565987
Tb927.10.14000	24.3017	24.9109	24.7691	24.6336	25.4326	25.6069		4.0589e-29	209110000	9	0.602001	0.563839
Tb927.11.16370	23.0568	23.2335	23.4885	23.2013	24.6506	23.6147		4.3237e-09	34618000	5	0.472726	0.562648
Tb927.6.3230	24.7596	24.5057	24.8546	25.2119	25.0932	25.4746		5.4393e-23	209420000	10	1.16083	0.553288
Tb927.10.3660	26.9927	27.4238	27.7035	27.9988	27.8492	27.9216		1.2903e-38	1331500000	27	0.916261	0.54985
Tb927.2.1140	28.8194	28.7498	28.8676	29.2481	29.3363	29.4961		6.1418e-104	3611200000	20	1.68261	0.547927
Tb927.9.5690	29.9093	29.7655	29.9628	30.5143	30.359	30.4056		1.8416e-124	7879900000	71	1.74094	0.547091
Tb927.11.10030	25.6948	24.3496	25.0562	27.2698	25.9548	23.5114		2.9976e-14	667560000	17	0.163351	0.54514
Tb927.5.930;Tb11.v5.0613;Tb927.11.6730	31.892	32.1547	32.1442	32.4292	32.679	32.7154		0	35142000000	295	1.31475	0.54427
Tb927.8.6170	26.729	27.1645	26.9361	27.1361	27.7272	27.5951		5.2983e-41	992710000	31	0.881928	0.542954
Tb927.10.8040	27.589	27.8277	27.9999	28.2309	28.4144	28.3949		2.772e-116	1794600000	62	1.25887	0.541205
Tb927.9.7800	27.6156	27.4249	26.2396	28.0011	27.7502	27.1354		1.3347e-15	1131900000	15	0.400866	0.535543
Tb927.10.13800	27.6489	27.8204	27.6249	28.1023	28.317	28.281		3.6191e-119	1723600000	50	1.56179	0.535335
Tb927.8.1840	26.1208	26.1215	26.2714	26.4236	26.6769	26.9861		2.4456e-81	575240000	46	1.04016	0.524317
Tb927.2.5180	25.2533	25.7145	25.4309	26.3655	25.6714	25.9306		2.3287e-20	363400000	11	0.78434	0.522914
Tb927.2.5750	24.3814	24.204	24.1185	24.8445	24.8108	24.6157		6.9744e-12	149100000	8	1.4169	0.522349
Tb927.8.700	24.2516	25.1558	25.423	25.2523	25.2656	25.8793		2.1096e-24	285430000	14	0.480102	0.522264
Tb927.9.11270	31.9641	32.0486	32.1497	32.6705	32.5478	32.51		0	35341000000	269	1.72969	0.521957
Tb927.11.9700	29.7709	30.455	29.9911	30.5738	30.846	30.3613		2.3054e-185	9141300000	69	0.775227	0.52137
Tb927.7.7170	23.1806	24.3275	23.7811	24.1595	23.9942	24.6938		9.0667e-40	73181000	8	0.498962	0.519427
Tb927.11.7600	27.6954	27.7634	27.7847	28.257	28.3068	28.2353		3.3507e-47	1763600000	46	2.36274	0.51852
Tb927.10.7190	23.2838	24.5269	24.4428	24.8937	24.3909	24.5223		6.9803e-21	133490000	5	0.455556	0.517817
Tb927.1.3070	26.8289	26.6507	26.545	27.2933	27.4102	26.8661		1.827e-69	813500000	35	0.964877	0.514982
Tb927.11.4810	25.556	25.5218	25.6638	26.0972	25.7829	26.4036		8.6427e-07	381360000	12	0.966413	0.513971
Tb927.7.5760	28.5834	28.747	28.6821	28.8731	29.3408	29.3224		2.2908e-78	3282500000	40	1.06197	0.507905
Tb927.11.10470	24.749	25.3757	25.3693	25.3641	25.9304	25.7207		7.2655e-13	287780000	8	0.706881	0.507069
Tb927.8.6800	22.01	23.8505	24.1327	23.4253	23.79	24.2943		2.5986e-10	78998000	7	0.258695	0.50544
Tb927.11.6390	22.0877	23.9449	23.6768	23.732	23.7248	23.7627		1.6321e-08	64418000	5	0.321699	0.50336
Tb927.10.1470;Tb927.10.1400	23.2106	23.5598	23.173	22.6556	23.3832	25.4038		0.00058902	85791000	4	0.215558	0.499774
Tb927.11.8290;Tb11.v5.1053	28.8757	29.0177	28.8664	29.344	29.3429	29.5704		8.4521e-152	3805500000	86	1.50762	0.499176
Tb927.8.4830	27.2619	27.1875	27.3687	27.4624	27.5906	28.2604		1.3591e-101	1274200000	23	0.726824	0.498417
Tb11.v5.0807;Tb927.9.13510	28.3972	28.4844	28.7444	29.0462	29.0635	29.0116		4.7183e-136	2933900000	73	1.3775	0.49841
Tb927.10.2370	28.8484	28.9117	28.8129	29.3579	29.3493	29.3563		2.8967e-121	3741900000	64	2.4692	0.496799
Tb927.3.3100	26.2523	27.0198	26.4006	26.9254	27.1628	27.0666		1.3772e-14	743780000	19	0.741776	0.494036
Tb927.11.3030	25.7269	25.8107	25.6072	26.4239	26.0102	26.1909		2.5066e-48	413860000	27	1.18019	0.493419
Tb927.2.280	26.4679	27.2372	26.7972	27.4019	27.1785	27.4004		0	904490000	9	0.767571	0.492798
Tb927.8.900	32.2182	31.6648	32.69	32.433	32.6553	32.9583		1.2447e-217	38446000000	150	0.555576	0.491175
Tb927.10.8850	25.0254	25.1315	25.1866	25.7091	25.4724	25.6336		1.1816e-14	272860000	9	1.54806	0.490515
Tb927.11.1020	25.8518	26.2722	26.1274	26.2977	26.1949	27.2194		2.9902e-88	544020000	20	0.52725	0.486865
Tb927.5.2560	27.919	28.0791	27.6937	28.4643	28.3657	28.3151		2.5999e-123	1854100000	33	1.24949	0.484393
Tb927.8.3580	24.4121	25.2694	25.482	25.4234	25.5042	25.686		5.6641e-14	266330000	10	0.542147	0.483386
Tb927.7.3270	26.5575	26.3352	26.7099	26.9495	26.9245	27.1777		1.3228e-40	730660000	30	1.15267	0.483015
Tb927.3.1090	26.5296	26.3596	26.3661	26.9484	26.8856	26.8684		1.1924e-40	668160000	19	1.81102	0.482405
Tb927.7.280	29.2843	30.0874	29.4048	29.8681	30.1747	30.1775		3.9797e-138	6292200000	74	0.663631	0.481265
Tb927.7.1530	26.6535	26.6714	26.739	27.1523	26.9942	27.3562		1.7302e-83	806860000	28	1.32679	0.479564
Tb927.6.4980;Tb11.0390;Tb11.0290	31.51	31.5703	31.1472	32.0419	32.0081	31.6152		3.1845e-155	21851000000	117	0.892539	0.479242
Tb927.5.2130	28.2693	28.2986	28.4834	28.6607	28.7677	29.0595		7.9714e-72	2543700000	53	1.13835	0.478867
Tb927.10.5480;Tb927.10.5460	30.2584	30.3835	30.9691	30.6865	30.9712	31.389		4.9975e-76	11842000000	46	0.600295	0.478521
Tb927.11.2280	26.0634	26.1151	26.1644	26.8457	26.6922	26.2364		3.8838e-27	541510000	15	0.908447	0.477084
Tb927.3.4760;Tb927.3.4720	29.5945	29.533	29.5442	29.9821	30.0328	30.0858		1.1562e-204	5851400000	120	2.26131	0.476282
Tb927.11.4470	23.1511	23.7633	23.1899	24.653	23.8178	23.0609		1.9507e-12	41741000	6	0.354402	0.475805
Tb927.8.6420	22.3199	25.4886	24.6568	25.3031	23.6964	24.8876		7.8853e-13	189430000	13	0.155197	0.473919
Tb927.11.12040	27.2695	27.7372	27.822	27.9153	28.098	28.2311		3.8887e-45	1835200000	24	0.865832	0.471915
Tb927.3.2820	22.9372	23.2318	23.3244	23.6087	23.8679	23.43		5.8445e-13	51632000	6	0.95026	0.47102
Tb927.9.1710	23.4063	24.5533	24.358	24.377	25.0453	24.3054		5.4928e-08	134350000	3	0.415168	0.469985
Tb927.8.5970	25.0035	23.0806	24.2035	24.8998	24.6252	24.1722		4.4628e-16	203990000	8	0.289455	0.469854
Tb927.3.700	27.3556	27.1639	27.8556	28.014	27.7548	28.0085		3.4933e-07	1380000000	10	0.766341	0.467441
Tb927.1.3300	26.615	26.7849	27.0403	27.1654	27.3646	27.2978		1.4688e-64	884680000	45	1.11116	0.462523
Tb927.3.1810	27.8429	28.0023	28.1811	28.481	28.4173	28.5147		1.6902e-49	1994100000	53	1.34474	0.462254
Tb927.2.380	27.6469	27.7851	27.3531	28.2664	27.9835	27.918		0	1499500000	20	0.961609	0.460924
Tb927.11.3240	32.1902	32.1493	32.2243	32.7154	32.7042	32.5226		0	37161000000	230	1.69677	0.459454
Tb927.9.6090;Tb11.v5.0854	31.2116	31.7057	31.2007	31.5533	32.0696	31.8713		0	21610000000	167	0.750469	0.458695
Tb927.11.5840	28.5533	28.8108	28.7276	29.2254	29.1777	29.059		6.1607e-81	3240900000	27	1.4303	0.456802
Tb927.3.1030	30.1594	30.197	30.1548	30.5446	30.6049	30.72		2.0518e-259	8948200000	122	1.86945	0.452773
Tb927.11.16760	32.0211	32.1492	32.2568	32.6901	32.6538	32.4401		0	36461000000	238	1.31326	0.452288
Tb927.8.4220	26.909	26.6084	26.2055	27.1667	27.5141	26.3982		6.9624e-17	763530000	15	0.43921	0.452045
Tb927.8.6460	27.3264	27.5296	27.1018	27.6069	27.8482	27.8542		1.7995e-32	1230500000	27	1.0311	0.450483
Tb927.7.1290	28.3141	28.6023	27.947	28.6596	28.7477	28.8072		5.0382e-297	2424000000	38	0.834319	0.450372
Tb927.3.1340	29.6759	29.6061	29.8578	30.0932	30.1447	30.2525		0	6623900000	127	1.43735	0.450169
Tb927.8.1110;Tb927.10.5610	30.5463	30.3473	31.573	31.1636	30.8111	31.8335		9.3682e-46	15372000000	86	0.343923	0.447172
Tb927.4.1520	25.3846	24.5995	24.0166	25.2238	25.4873	24.6309		5.3048e-14	205180000	9	0.354443	0.447121
Tb927.9.10560	26.5693	26.7884	26.8868	27.404	26.7614	27.4172		3.4882e-175	909840000	12	0.700677	0.446014
Tb927.11.5480	23.7664	22.2622	23.6785	23.6996	23.3754	23.9647		7.8001e-12	54826000	7	0.318534	0.444258
Tb927.11.13250	30.8508	31.2989	31.1182	31.5664	31.5415	31.4886		0	16995000000	153	1.10415	0.442881
Tb927.1.4230	25.2402	23.7052	22.9523	24.9282	24.7922	23.5052		9.8207e-08	183860000	5	0.193674	0.442612
Tb927.7.1790	27.3322	27.4654	26.8624	27.7364	27.484	27.765		2.3796e-69	1156500000	33	0.79021	0.441778
Tb927.2.5610;Tb927.2.5530	27.0372	27.2456	27.2686	27.7633	27.6962	27.4164		8.6835e-90	1129200000	56	1.11903	0.441501
Tb927.11.7770	27.7797	27.9101	28.1985	28.2421	28.5561	28.4127		3.9483e-34	1912900000	14	0.98813	0.440882
Tb927.8.5120	27.5752	28.039	27.6257	27.7127	28.185	28.6619		2.702e-17	1669100000	25	0.533532	0.439895
Tb927.10.770	27.4337	27.4587	27.5611	28.1109	28.2245	27.437		1.2636e-90	1395000000	31	0.658922	0.439624
Tb927.10.5370;Tb927.10.5360	31.6508	31.7782	31.6447	32.1761	32.1256	32.0653		3.2623e-217	26612000000	109	1.81408	0.431074
Tb927.11.10510	25.5182	25.855	25.4644	25.2592	26.5648	26.2972		6.6363e-35	382980000	14	0.384811	0.427871
Tb927.11.900	25.66	26.6706	26.6743	26.0983	26.9505	27.2341		1.9276e-61	636690000	29	0.32936	0.425996
Tb927.9.12950	21.8879	23.4022	23.5421	24.4581	22.483	23.1638		8.7269e-06	42380000	2	0.191777	0.424207
Tb927.10.1390	31.6387	31.5822	31.0617	31.9833	31.8057	31.7525		5.0503e-151	21343000000	158	0.779428	0.41963
Tb927.10.2210;Tb11.v5.0701	24.3985	24.5566	23.9767	24.8109	24.7372	24.6368		7.8651e-16	144130000	13	0.834409	0.417724
Tb927.1.120;Tb11.0050	34.617	34.6898	34.7775	35.0225	35.1435	35.169		0	207380000000	620	1.63278	0.416906
Tb927.10.8320	27.924	28.341	27.9231	28.3988	28.6047	28.4313		5.437e-74	2052400000	31	0.946303	0.415597
Tb927.3.3120	22.8727	22.7863	23.5529	23.1997	23.5768	23.6819		5.7174e-05	26904000	3	0.552846	0.415484
Tb927.10.2990;Tb11.v5.1039	31.0129	30.824	30.8388	31.2678	31.3231	31.3261		1.7605e-285	14616000000	213	1.64233	0.413748
Tb927.7.2120	27.0978	27.4445	27.4461	27.5475	27.7066	27.9747		4.6823e-66	1254400000	39	0.867297	0.413451
Tb927.7.1340;Tb927.7.1320	28.6751	29.2872	29.0735	29.3969	29.3779	29.4856		1.4262e-23	3912300000	24	0.810621	0.40821
Tb927.10.4240	29.3019	29.3829	29.0542	29.9772	29.6041	29.3748		1.585e-21	4748500000	41	0.740742	0.405687
Tb927.10.1870	24.1933	24.0856	24.1946	24.7787	24.1563	24.7531		4.2557e-22	138290000	11	0.723536	0.404866
Tb927.9.10880	28.3756	28.003	27.8799	28.4367	28.5469	28.4869		3.5505e-89	2080800000	44	0.929477	0.404037
Tb927.10.11870	26.9325	27.1342	27.2281	27.5632	27.2983	27.6442		3.849e-40	1036400000	37	1.01176	0.403659
Tb927.3.2600	32.5438	32.8057	32.8937	33.1732	33.1072	33.1662		0	52615000000	515	1.19032	0.401118
Tb927.10.8290;Tb927.10.8270;Tb11.v5.0877	29.6297	29.4791	29.7046	30.0764	29.9703	29.9679		1.1084e-260	5969500000	121	1.47337	0.400368
Tb927.11.16870	23.864	25.2608	25.0926	25.3199	25.146	24.9492		2.6518e-05	219100000	4	0.326788	0.399198
Tb927.10.10080	25.4025	25.2258	25.365	25.5165	25.8822	25.7895		1.258e-06	303730000	9	1.08268	0.398296
Tb927.5.3920	23.4989	23.7208	23.5914	23.988	23.6241	24.3931		2.8188e-14	91447000	5	0.64334	0.398032
Tb927.4.1360	29.1931	29.5717	29.3166	29.8947	29.6765	29.702		3.559e-138	5085500000	72	1.02799	0.397261
Tb927.2.4850	25.9041	26.2031	26.331	26.2707	27.0604	26.2957		4.3203e-60	555130000	23	0.518272	0.396215
Tb927.11.14100	32.8969	33.039	33.0208	33.3217	33.3722	33.4466		0	62356000000	294	1.68628	0.394604
Tb927.9.1520	23.8684	24.7977	24.308	23.7894	25.325	25.0429		6.7228e-09	120320000	4	0.265124	0.394381
Tb927.7.4440	23.3831	23.5826	25.5192	23.716	25.0095	24.9424		7.9984e-08	215380000	4	0.173236	0.394337
Tb927.3.2260	25.3076	25.2965	24.9773	25.9251	25.6336	25.205		3.0155e-19	281390000	10	0.626641	0.394103
Tb927.6.4990	29.7049	29.9556	29.8466	30.2158	30.1307	30.3382		5.4922e-97	6785600000	62	1.27454	0.392528
Tb10.v4.0052;Tb927.10.10360;Tb10.v4.0053	32.0204	31.4994	31.2369	32.1241	32.2989	31.5108		4.2731e-119	24286000000	135	0.445503	0.392406
Tb927.1.240;Tb927.11.18630;Tb927.10.16200;Tb927.1.300	26.9859	26.7718	26.8868	27.4668	27.1848	27.1657		1.1154e-126	888400000	42	1.11293	0.390923
Tb927.11.11750;Tb927.11.11740	26.951	27.3575	27.3644	27.2837	27.6759	27.885		3.0992e-78	1145900000	50	0.653612	0.390541
Tb927.11.1310	28.3235	28.501	28.5338	28.8664	28.8231	28.8404		4.1397e-39	3095100000	31	1.55608	0.390535
Tb927.8.3770	26.0497	26.2925	26.5949	26.2269	26.7065	27.1743		3.2582e-26	614500000	17	0.466023	0.390171
Tb927.10.2120	25.9461	25.8291	25.5074	26.1286	26.1582	26.1646		3.7443e-18	413190000	16	1.00995	0.389592
Tb927.8.3150	32.2858	32.3428	32.5002	32.8374	32.866	32.5937		0	41386000000	258	1.16384	0.389474
Tb927.3.1680	28.899	29.0471	29.0604	29.4818	29.3208	29.372		5.369e-95	3829100000	61	1.50849	0.389377
Tb927.8.5220	24.2926	24.0786	24.3909	25.0009	24.4745	24.444		9.7842e-11	144390000	9	0.704126	0.385785
Tb927.11.16380	25.5005	25.687	25.4904	25.9635	25.739	26.1295		9.4366e-62	353790000	20	1.01019	0.38468
Tb927.9.6060	26.6585	26.5885	26.7623	27.2632	26.7837	27.1163		7.9803e-49	770410000	32	0.902703	0.384634
Tb927.11.16750	25.8277	25.7766	25.885	26.3288	26.2758	26.029		3.5626e-40	427650000	12	1.22483	0.381433
Tb11.v5.0905;Tb927.4.3800;Tb927.9.3600	22.8848	25.4402	25.215	25.2374	23.7323	25.7135		3.0698e-10	206190000	9	0.129231	0.381122
Tb927.8.5620	25.3674	25.0945	25.3201	25.5766	25.6316	25.7148		7.4135e-33	287490000	23	1.25774	0.380342
Tb927.10.2770;Tb11.v5.0684	31.1694	31.3045	31.28	31.793	31.6162	31.4753		2.313e-181	19255000000	166	1.18871	0.376848
Tb927.11.11590	28.3678	28.3225	28.4298	28.7901	28.8677	28.5925		1.8259e-123	2499100000	40	1.30023	0.376731
Tb927.8.6770	29.5348	29.7149	29.6415	30.1807	29.8584	29.9821		1.0561e-240	5957900000	88	1.13888	0.376643
Tb927.11.6140;Tb927.3.4360	31.2196	31.7794	31.2993	31.9728	31.7751	31.6782		6.9412e-106	23220000000	108	0.712546	0.37598
Tb927.7.7080	24.0821	24.4442	22.6972	24.8769	22.7692	24.7047		1.8142e-15	138340000	8	0.151904	0.375803
Tb927.8.3710	28.3952	28.0464	28.2893	28.5801	28.6846	28.5909		2.1881e-248	2286800000	64	1.12806	0.374915
Tb927.6.3500	26.5956	26.2078	27.0559	27.2594	26.8283	26.8917		5.2895e-80	757450000	39	0.503932	0.373367
Tb927.5.3090	27.5273	27.8572	28.0829	28.3497	28.0011	28.2331		2.4821e-66	1710400000	39	0.71929	0.372142
Tb927.3.4060	27.0358	27.0133	27.105	27.4371	27.3064	27.5223		9.9144e-53	988940000	24	1.48713	0.370597
Tb927.11.2510	32.1086	32.152	32.6351	32.6733	32.4074	32.9238		0	38891000000	402	0.615444	0.369579
Tb927.10.15850;Tb11.v5.0427	26.4389	26.8276	26.9228	26.997	26.9375	27.3598		5.3857e-68	788000000	29	0.689702	0.36834
Tb927.8.5880	28.1986	28.0962	28.0477	28.632	28.5638	28.2494		3.068e-64	2079800000	35	0.9996	0.367572
Tb927.5.4100	25.3534	25.4319	25.1286	25.9058	25.8952	25.2118		5.0025e-14	299430000	8	0.558765	0.366303
Tb927.10.7340;Tb927.10.7330	29.7396	29.2234	30.2884	30.1808	29.7663	30.4007		6.4327e-124	6861900000	44	0.380778	0.365492
Tb927.7.910;Tb11.v5.0841	24.876	24.8015	24.5616	24.8194	25.6338	24.8819		3.7407e-06	214320000	5	0.495338	0.365393
Tb927.7.6820	23.465	24.5437	24.5478	25.5999	23.4136	24.6352		4.0295e-07	162970000	5	0.176112	0.364038
Tb927.4.4350	28.6749	29.0346	28.0766	28.9949	28.8224	29.0584		1.7788e-89	2900000000	55	0.475365	0.36318
Tb927.8.1190;Tb927.8.1170;Tb11.v5.0871	29.0532	29.1156	29.3694	29.5765	29.5926	29.4583		2.0331e-217	4328900000	51	1.12426	0.363095
Tb927.11.3890	26.1182	25.717	26.5619	26.4269	26.4641	26.5953		4.3014e-52	527780000	25	0.54886	0.363054
Tb927.3.4500;Tb11.v5.0629	23.6642	22.6459	23.3804	23.2055	23.1983	24.3755		1.0657e-07	32325000	7	0.267804	0.362965
Tb927.11.1340	24.6118	25.1046	24.8608	25.3263	25.3311	25.007		6.9259e-13	216580000	9	0.747376	0.362393
Tb927.10.2530	29.9887	30.3517	30.1007	30.4235	30.4708	30.6313		1.4617e-147	8417100000	112	0.996481	0.361477
Tb927.11.10700	24.3677	24.3531	22.2071	23.4665	23.6503	24.8955		1.0659e-08	68327000	6	0.148147	0.361454
Tb927.10.7510	25.4908	25.7127	22.5536	25.4683	25.7372	23.6328		4.1033e-05	334700000	4	0.0998883	0.360439
Tb927.3.1190	22.3552	23.7388	22.73	23.1798	22.7216	24.0021		0.00036192	20006000	4	0.232905	0.359838
Tb927.1.1610	24.4499	24.9974	24.432	25.26	25.0556	24.6433		1.4052e-15	184540000	7	0.523075	0.359826
Tb927.10.5760	29.174	29.0649	28.8569	29.4954	29.0597	29.6164		4.4777e-55	3909700000	55	0.69001	0.358576
Tb927.3.2880	28.3454	28.1415	28.3803	28.8179	28.7917	28.3316		7.4205e-28	2370100000	36	0.752449	0.357996
Tb927.11.9300	23.3633	23.2226	22.9642	23.342	23.3196	23.9571		0.00065615	67829000	7	0.560563	0.356223
Tb927.10.15210	29.6788	29.4176	29.4353	29.7951	29.9502	29.8499		0	5419700000	96	1.18175	0.354499
Tb927.2.5980	30.8439	31.4437	31.4824	31.4111	31.718	31.7039		0	18510000000	237	0.580427	0.354348
Tb927.6.160	28.1849	28.0445	28.5701	28.4153	28.7038	28.7411		3.3108e-69	2300000000	27	0.697958	0.353591
Tb927.6.3650	23.111	24.2289	23.3483	23.8627	23.9357	23.9477		6.5067e-09	95514000	4	0.387356	0.352602
Tb927.11.1540	27.906	28.1893	27.8438	28.4404	28.3272	28.2282		1.4968e-39	1959800000	26	0.98725	0.352268
Tb927.9.12170	26.4224	26.1896	26.4581	26.6697	26.841	26.6151		2.3897e-30	611720000	14	1.08082	0.351861
Tb927.10.14610	23.8612	22.6886	24.1189	23.913	23.3737	24.4345		6.1318e-10	88833000	8	0.23651	0.350846
Tb927.11.1550	24.5097	24.7524	25.2309	24.9873	25.3813	25.1767		5.1396e-23	215580000	19	0.549739	0.35079
Tb927.11.15630	25.7891	25.8672	26.1313	26.1313	26.408	26.2991		1.5602e-52	455160000	20	0.934867	0.350278
Tb927.11.9610	29.2323	29.3045	29.4912	29.686	29.6933	29.6953		8.6789e-253	4800700000	75	1.34101	0.348888
Tb927.4.2070;Tb11.v5.0410;Tb11.v5.0881	30.0914	30.0449	29.9151	30.6216	30.3326	30.1438		8.9587e-146	8419800000	75	0.843316	0.348817
Tb927.10.5200;Tb11.v5.0237	23.8131	24.7116	24.5023	24.2855	25.1472	24.6364		1.0269e-11	155130000	11	0.350626	0.347347
Tb927.6.1640	26.7403	27.0115	27.0371	27.4638	27.2197	27.1432		5.6895e-33	901930000	21	0.902206	0.345915
Tb927.3.4390	27.0503	27.3305	27.1238	27.746	27.2798	27.5159		1.0158e-39	1061400000	32	0.793081	0.345717
Tb927.11.14090	33.6353	33.7102	33.5989	34.0883	33.9798	33.9128		0	105520000000	352	1.5298	0.345515
Tb927.11.4950	25.9343	26.41	26.3226	26.5588	26.5108	26.6335		3.2759e-40	551510000	32	0.827921	0.345399
Tb927.7.6640	24.4094	23.9972	24.3045	24.9016	24.7703	24.0746		7.7864e-14	233140000	12	0.456659	0.345103
Tb927.10.5620;Tb11.v5.0531	33.259	33.3662	33.2993	33.6126	33.6478	33.6983		0	77493000000	290	1.88057	0.344771
Tb927.11.2650	30.1712	30.6087	30.2256	30.2005	31.2005	30.6385		0	9954300000	154	0.403736	0.344655
Tb927.10.7470	28.6398	28.0101	27.747	28.5888	28.4441	28.3964		7.0994e-52	2126200000	16	0.478755	0.344101
Tb927.11.6320	30.268	29.6302	30.6152	30.3798	30.5178	30.6465		0	8878700000	109	0.43323	0.343597
Tb927.3.3630	25.4936	25.9645	25.2112	25.5109	26.0674	26.1195		8.5839e-11	316160000	7	0.439673	0.34281
Tb927.8.6750;Tb927.8.6760	24.0667	25.852	24.7757	23.8104	25.7631	26.1493		6.748e-12	255970000	10	0.132288	0.342802
Tb927.10.10830	27.783	27.2702	27.5362	27.9045	27.8851	27.8272		1.2177e-127	1390200000	31	0.824759	0.342459
Tb927.10.280	28.8499	29.0576	29.0349	29.2132	29.3611	29.3921		3.4325e-44	3717700000	60	1.23791	0.341351
Tb927.11.15770	28.3215	28.2794	28.2996	28.6155	28.4796	28.8293		7.0419e-143	2335100000	41	1.09913	0.341288
Tb927.3.2220	24.2378	24.2136	23.0315	24.8074	24.5165	23.1805		3.9922e-25	119490000	7	0.188544	0.340502
Tb927.11.2300	31.193	31.2446	31.1311	31.6323	31.5875	31.3695		0	17369000000	155	1.21959	0.340197
Tb927.11.880	25.4312	25.5885	25.5062	25.7486	25.91	25.8835		9.023e-15	337960000	9	1.42569	0.338771
Tb927.10.1070	28.6976	28.4599	28.5026	29.066	28.7896	28.8205		1.0323e-51	2770200000	59	1.01264	0.338652
Tb927.4.4050	25.9936	26.2714	26.5011	26.4174	26.5662	26.7981		2.2039e-28	567560000	16	0.684169	0.338521
Tb927.10.16120	30.6119	30.7369	30.4533	30.8481	30.9418	31.027		0	11624000000	127	1.13508	0.338287
Tb927.6.4040	25.0691	25.22	24.7688	25.7425	25.0881	25.242		7.806e-08	243130000	8	0.536049	0.338233
Tb927.8.2300	26.6894	26.6523	26.9546	27.0912	27.0299	27.1885		5.0078e-22	815790000	22	1.06712	0.337796
Tb927.8.1770	25.0846	25.2954	25.4737	25.7666	25.3731	25.7258		1.3879e-27	290510000	13	0.738441	0.337239
Tb927.5.1710	30.3416	30.2199	30.0282	30.5567	30.6892	30.3532		0	9353500000	79	0.892224	0.336515
Tb927.7.4020	25.4905	25.587	25.5878	25.7084	25.791	26.174		2.6794e-36	345860000	18	0.824924	0.336004
Tb927.10.1060	32.213	32.2943	32.4441	32.7058	32.66	32.5925		0	38656000000	286	1.3299	0.335601
Tb927.4.2320	27.2201	27.817	27.4154	27.6203	27.9324	27.9059		3.8626e-26	1317700000	21	0.621705	0.335377
Tb927.1.3050	30.0297	30.2102	30.0624	30.3476	30.4401	30.5202		5.6275e-233	8154900000	124	1.33559	0.335164
Tb927.10.4890	24.4212	24.5537	25.1887	24.3355	25.4418	25.3915		7.2469e-24	200700000	8	0.285078	0.335054
Tb927.9.10520	26.7547	27.0346	26.7626	27.2315	26.9327	27.392		6.804e-36	850670000	19	0.753408	0.334766
Tb927.3.2900	30.6872	30.9132	31.0557	31.2742	31.2394	31.1452		0	14020000000	152	1.00304	0.334234
Tb927.11.14250	31.3989	31.575	31.7259	31.9527	31.9711	31.7777		2.1981e-296	22591000000	189	1.01012	0.333903
Tb927.7.4120	26.5617	26.9707	27.155	27.1742	27.2505	27.2606		5.5945e-39	895470000	16	0.695348	0.332642
Tb927.10.13140	26.1426	25.7364	25.9124	26.3725	26.0063	26.4097		4.7956e-17	448770000	11	0.705821	0.332345
Tb927.7.4620	26.2233	25.7099	24.4108	26.3502	25.5622	25.427		7.8349e-22	347410000	14	0.192652	0.331795
Tb927.9.9420	28.1271	27.1455	22.4342	27.5921	27.4432	23.6665		6.5131e-10	1905000000	9	0.0492172	0.331685
Tb927.3.2230	27.5864	28.5053	27.6651	27.6835	28.3445	28.7227		1.2459e-58	1834000000	33	0.287931	0.331272
Tb927.1.1420	26.0381	26.0771	25.1229	26.2653	26.042	25.9238		2.1252e-14	393220000	19	0.37834	0.331015
Tb927.10.6840	29.6991	29.6701	29.0972	29.7986	29.3902	30.2694		5.4429e-36	5331000000	13	0.386057	0.330604
Tb927.7.6090	30.9151	31.0073	31.1941	31.4899	31.346	31.2704		0	15574000000	199	1.06006	0.329965
Tb927.10.13010;Tb11.v5.0671	27.6915	27.8357	28.0457	28.1247	28.2666	28.1712		1.1759e-123	1701200000	44	1.01306	0.329881
Tb927.7.5920	27.6373	28.1996	28.1004	28.0017	28.3796	28.5454		1.3367e-33	1796900000	35	0.526079	0.329805
Tb927.2.340;Tb927.6.5170	32.9838	33.0396	33.0943	33.2296	33.4738	33.4034		0	68565000000	330	1.27386	0.329667
Tb927.9.11600	32.6181	32.9725	32.7282	32.983	33.0175	33.3058		0	55256000000	255	0.813876	0.32921
Tb927.10.10280	26.4344	25.2498	24.9784	26.3546	26.0797	25.2136		5.0759e-96	386110000	14	0.208169	0.328429
Tb927.8.3530	33.5844	33.9148	33.8846	33.878	34.0889	34.4008		0	108420000000	248	0.661408	0.327979
Tb927.8.7100	29.7972	29.8228	29.9629	30.1504	30.2022	30.2129		0	6825500000	227	1.56742	0.327553
Tb927.11.3130	25.8798	26.0498	25.8912	26.4811	26.076	26.2448		8.2033e-24	449740000	11	0.893585	0.327037
Tb927.9.7110	25.8522	26.6362	26.1975	25.8074	26.7817	27.0778		3.8116e-31	565670000	17	0.267954	0.326986
Tb927.9.10230	25.4491	26.1299	25.2532	25.9662	26.3807	25.4645		2.1687e-11	371960000	14	0.322396	0.326419
Tb927.3.5270	26.7448	26.8978	26.9159	27.1612	27.3223	27.0523		2.1154e-63	854400000	16	1.11885	0.325733
Tb927.4.3770	26.9439	26.5478	26.5749	26.8491	26.897	27.2907		1.7612e-70	793580000	25	0.638384	0.323414
Tb927.10.5400	25.9563	26.122	26.1943	26.5806	25.981	26.6803		1.3359e-19	500380000	8	0.531015	0.323099
Tb927.10.9830	28.569	28.4457	28.6669	28.9136	28.5901	29.1453		1.3703e-150	2780400000	35	0.690898	0.322507
Tb927.11.6160	30.6668	31.0002	30.6596	31.1028	31.0024	31.186		5.2523e-203	13039000000	153	0.911767	0.321534
Tb927.11.620	24.324	24.9266	24.8706	24.5228	25.0718	25.4902		1.3879e-15	196760000	12	0.35241	0.321211
Tb927.3.3450	24.5811	24.6666	24.3543	24.8405	24.7447	24.9796		9.891e-55	169240000	12	0.963594	0.320946
Tb927.10.4640	29.507	29.4595	29.5215	29.9153	29.7966	29.7366		4.4917e-230	5409200000	88	1.53762	0.32013
Tb927.11.13890	23.0721	25.3175	24.6608	25.0129	25.817	23.1809		9.7667e-11	218460000	7	0.105372	0.320127
Tb927.11.6470	25.6087	25.6893	25.3325	26.301	25.5454	25.7437		1.701e-13	291420000	7	0.481408	0.319885
Tb11.0400;Tb927.11.7700;Tb11.0300	29.8629	30.2019	30.0521	30.4919	30.3006	30.2827		1.3971e-150	7756900000	103	0.939913	0.31949
Tb927.5.2890	27.83	27.851	28.2389	28.1431	28.29	28.4414		1.1919e-86	1842200000	57	0.739347	0.318232
Tb927.5.3120	29.7199	30.18	30.2077	30.4002	30.4774	30.1841		1.2106e-103	7825900000	76	0.655996	0.318062
Tb927.9.9860	29.3625	29.6282	29.4731	29.7709	29.7087	29.9366		2.4043e-124	5252500000	76	1.04217	0.317515
Tb927.5.990	27.0836	26.8674	26.9886	27.0099	27.4107	27.4712		9.4233e-25	922740000	24	0.740419	0.317385
Tb927.3.3270	32.2287	32.4106	32.3053	32.4691	32.687	32.7397		0	37689000000	255	1.07559	0.317028
Tb927.7.3960	24.8876	24.6697	24.8183	24.8564	24.7209	25.7491		7.2719e-09	207510000	7	0.359631	0.316922
Tb927.10.7570;Tb11.v5.0774	31.4008	31.4205	31.443	31.9359	31.6881	31.5881		0	20627000000	195	1.02894	0.315909
Tb927.11.3070	31.5602	31.5143	31.5533	31.9097	31.7783	31.8861		0	22206000000	187	1.74528	0.315444
Tb927.7.3870	24.6037	24.5376	25.072	24.764	25.2719	25.1154		3.2845e-08	195790000	6	0.523004	0.312646
Tb927.10.13780;Tb11.v5.0718;Tb927.7.2420	28.8367	29.0142	29.2996	29.3634	29.2467	29.4762		2.8793e-125	3928400000	65	0.76066	0.31192
Tb927.8.7260	24.873	24.15	24.9552	25.3034	24.8508	24.7544		5.2879e-29	187060000	13	0.37838	0.310092
Tb927.1.1330;Tb11.v5.0371	28.4926	28.265	28.5103	28.8719	28.5898	28.7295		2.2253e-114	2531600000	46	0.946024	0.307796
Tb927.7.3810	27.9869	27.4849	27.7953	27.9584	27.8731	28.3567		5.1312e-29	1593600000	22	0.554072	0.30707
Tb927.8.1060	23.4433	23.4559	23.6693	23.9728	23.9895	23.5243		9.4762e-05	82728000	6	0.673704	0.306033
Tb927.9.12630;Tb927.9.12590;Tb927.9.12570;Tb927.9.12550;Tb927.9.12610	33.8003	34.1508	34.2905	34.2864	34.429	34.4413		0	135280000000	484	0.729887	0.305012
Tb927.6.4030	25.9715	25.5196	24.9312	26.3057	25.4794	25.5515		5.8238e-42	334830000	5	0.278765	0.304763
Tb927.3.1410	29.4946	29.7623	29.5681	29.9664	29.8749	29.8976		2.5269e-90	5760900000	56	1.16125	0.304653
Tb927.4.100	29.6543	28.9287	29.4356	29.9947	29.4729	29.4638		0	4879500000	28	0.412027	0.304232
Tb927.11.5050	30.2319	30.4399	30.5153	30.8528	30.5024	30.7394		2.9765e-250	9859300000	155	0.818795	0.302501
Tb927.10.15180	30.6768	30.559	30.5131	30.7905	31.1012	30.7585		1.1728e-124	11545000000	97	0.890218	0.30042
Tb927.11.11690	28.7675	28.9957	28.6078	29.0282	29.15	29.0918		6.3385e-189	3187000000	66	0.899004	0.299669
Tb927.10.4740	29.8093	30.4992	29.7556	30.2879	30.6074	30.0677		7.9937e-29	8594700000	72	0.392599	0.299615
Tb927.5.1790	26.2157	26.2579	26.5113	26.8191	26.4941	26.5668		1.5303e-19	581420000	15	0.802328	0.298346
Tb927.2.2180	28.5298	28.4536	28.1863	29.0361	28.6886	28.3394		4.9897e-39	2449500000	28	0.496642	0.298109
Tb927.7.2440	27.8492	28.2245	27.9092	28.2953	28.1431	28.4374		8.606e-31	1869900000	28	0.757065	0.297596
Tb927.9.1380	27.2539	27.4371	27.4782	27.7714	27.8284	27.4614		5.8242e-38	1229100000	29	0.808574	0.297316
Tb927.7.1510	25.8758	26.0145	26.2432	26.2227	26.5123	26.2903		1.3086e-32	477840000	14	0.783499	0.29725
Tb927.6.3680	25.228	24.1577	23.6591	25.5455	24.9149	23.4761		1.8338e-12	305850000	12	0.133177	0.297235
Tb927.7.1710	26.7415	26.9098	26.7696	26.9723	27.0236	27.3166		7.4466e-22	806690000	21	0.885553	0.297202
Tb927.11.740	30.6185	30.623	29.9699	30.5832	30.8339	30.6854		2.526e-143	11232000000	109	0.489752	0.297026
Tb927.3.3480	28.2243	28.0237	27.6557	28.3244	28.3269	28.1411		5.933e-20	1830500000	18	0.625166	0.296223
Tb927.1.1960	26.4172	26.7286	26.7494	27.0025	26.7873	26.9924		1.2257e-59	718270000	33	0.830669	0.295648
Tb927.10.9430	25.9393	25.9923	25.8628	26.0307	26.2783	26.3698		4.2261e-09	443070000	10	0.950227	0.294813
Tb927.4.1170;Tb11.v5.0430	25.7663	26.1113	26.2724	26.1974	26.5475	26.286		1.5483e-24	489230000	18	0.603872	0.293667
Tb927.11.1820;Tb11.1400	27.2721	27.303	27.3347	27.6393	27.6619	27.4869		8.8183e-41	1140200000	34	1.43302	0.292738
Tb927.10.15410	32.4237	32.8567	32.6073	32.8037	32.853	33.109		1.0026e-144	47399000000	130	0.691291	0.292684
Tb927.6.2460	26.1835	26.5306	26.6664	26.6406	26.8305	26.7871		1.2952e-45	641910000	28	0.700254	0.29254
Tb927.1.450	27.3961	27.4885	27.7141	27.9298	27.7328	27.8129		4.1643e-191	1334600000	24	0.928062	0.292235
Tb927.5.1470	29.9697	30.1319	30.0405	30.344	30.3544	30.3199		4.1865e-103	8165900000	109	1.58501	0.292102
Tb927.8.2470;Tb11.v5.0799	24.817	24.9042	24.2439	25.2764	24.5606	25.0022		3.672e-16	191480000	7	0.370672	0.29139
Tb927.8.2820	27.226	27.3313	27.5872	27.6701	27.9276	27.4209		7.0085e-141	1216200000	40	0.603029	0.291381
Tb927.9.13540	24.2306	24.2663	23.8114	24.237	24.0433	24.8993		6.0311e-07	91519000	2	0.364604	0.290425
Tb927.5.2570	31.4055	31.6402	31.6363	31.8783	31.8409	31.833		0	21983000000	227	1.17652	0.290066
Tb927.11.9720	31.6156	31.8271	31.5246	32.1157	31.9382	31.7834		1.5903e-60	24801000000	74	0.801491	0.289987
Tb927.7.580	25.4155	26.1502	26.1915	25.7962	26.3926	26.4375		4.2544e-27	448100000	12	0.329816	0.289681
Tb927.9.8420;Tb927.9.8070	32.3335	32.2283	32.1511	32.587	32.4091	32.5849		4.3377e-124	36188000000	162	1.17126	0.289356
Tb927.3.5420	27.5976	27.8016	28.0622	28.0153	28.0813	28.2322		6.0802e-56	1650400000	47	0.716976	0.289112
Tb927.11.810	25.4	25.4912	25.6611	25.6992	25.8371	25.8811		1.0091e-31	327240000	19	1.03611	0.28837
Tb927.3.2200	28.2799	28.2684	28.2887	28.4307	28.5374	28.7321		1.1794e-58	2232000000	71	1.08163	0.287734
Tb927.10.9070	24.1275	22.9154	24.5787	23.9736	24.1447	24.3622		2.6804e-09	109170000	6	0.200254	0.286261
Tb927.10.9440	29.2054	29.2963	29.3336	29.746	29.4413	29.5027		1.5196e-156	4496600000	77	0.977976	0.284911
Tb927.7.5180;Tb927.7.5170	31.7823	32.0012	31.8744	32.2613	32.0533	32.1975		1.6208e-148	27399000000	125	1.07405	0.284704
Tb927.11.11700	25.1563	25.2547	25.2593	25.5881	25.4267	25.5038		2.5661e-16	270690000	10	1.41035	0.282817
Tb927.7.3890	24.5801	24.7345	24.5208	24.9195	24.6939	25.0687		8.316e-08	175700000	6	0.810147	0.282241
Tb927.1.3030	25.6781	25.7262	26.3717	25.9757	26.0904	26.5541		3.0083e-21	447960000	16	0.368957	0.281422
Tb927.10.8190	31.8005	31.8183	32.0138	32.2062	32.2766	31.9937		0	27932000000	254	0.909394	0.281294
Tb927.8.3660	27.8079	27.6793	27.9166	27.9915	28.1117	28.144		1.9527e-75	1620600000	54	1.11417	0.281141
Tb927.11.8870	29.1894	29.5254	29.3961	29.6461	29.5907	29.7163		1.1886e-174	4820000000	102	0.939656	0.280741
Tb927.11.3980	31.4352	31.3431	31.2551	31.6762	31.5265	31.6729		0	19075000000	133	1.22572	0.280732
Tb927.11.850	28.4313	28.3963	28.246	28.4051	28.7548	28.7554		6.4454e-80	2353100000	45	0.787389	0.280544
Tb927.8.5770	25.2044	25.5772	25.6321	25.5069	25.7725	25.9744		3.5174e-25	326720000	15	0.553211	0.280015
Tb927.6.2370	25.7458	25.6113	26.2382	26.1567	25.8537	26.4236		2.7929e-39	423540000	29	0.417402	0.279589
Tb927.1.4050	28.1763	28.1215	28.3081	28.2253	28.5943	28.6228		1.6406e-92	2113500000	64	0.736141	0.278863
Tb927.10.7020	26.5132	26.1032	26.3315	26.4256	26.742	26.6136		1.0249e-43	572860000	20	0.68751	0.277742
Tb927.11.1730	25.7115	25.8417	26.1627	25.8384	26.0869	26.6218		5.4354e-23	433500000	10	0.388623	0.277098
Tb927.3.3580	29.012	29.5122	29.4509	29.1686	29.6164	30.0214		3.113e-210	4650200000	88	0.353309	0.277089
Tb927.7.1550	23.6466	23.6458	23.574	23.6789	24.2319	23.7867		2.2139e-09	77155000	8	0.607956	0.276973
Tb927.11.1450	30.3643	30.5385	30.4747	30.8035	30.681	30.7231		0	10137000000	198	1.3268	0.276696
Tb927.11.3640	25.289	25.448	22.5741	23.2529	25.0676	25.8202		3.3666e-08	257610000	4	0.0758689	0.276566
Tb927.9.7170	25.8702	26.0936	26.2218	26.568	26.1273	26.319		6.4764e-34	487540000	31	0.631128	0.276225
Tb927.9.3470	24.5346	24.7765	24.4819	24.7918	24.6846	25.1444		8.9633e-08	174140000	8	0.623174	0.275939
Tb927.7.5330	23.4844	22.081	23.6568	23.1953	23.363	23.4896		1.8069e-09	48520000	3	0.193017	0.275221
Tb927.10.2560	31.9216	32.1216	31.7891	32.1892	32.2179	32.2497		0	28378000000	130	0.968532	0.274827
Tb927.6.4370	30.2784	30.4028	30.3438	30.558	30.6631	30.6282		0	9355900000	121	1.54536	0.274728
Tb927.4.2600;Tb11.v5.0630	24.1767	22.1412	24.5847	23.2747	23.7451	24.7029		3.7563e-06	76534000	3	0.106882	0.273369
Tb927.10.7910	24.3176	24.755	22.731	23.3256	24.4286	24.8691		6.9308e-08	123000000	9	0.121583	0.273246
Tb927.1.5000	27.0021	27.3894	26.6389	27.3161	27.0356	27.4967		2.2759e-125	942450000	29	0.401596	0.272665
Tb927.10.2020;Tb11.v5.0732;Tb927.10.2010	28.7577	29.1938	29.2351	29.0565	29.2769	29.6665		5.13e-185	3927300000	74	0.434687	0.271078
Tb927.10.3200	32.0472	32.3375	32.4859	32.454	32.4538	32.7759		0	37990000000	168	0.60662	0.271052
Tb927.10.6810	28.1166	28.0791	28.2408	28.2169	28.4883	28.544		2.1221e-104	1986700000	36	0.862683	0.270903
Tb927.2.4540	29.5434	29.7021	29.7316	29.7962	29.9757	30.0161		2.4479e-54	5868000000	53	1.02638	0.270297
Tb927.11.2010	23.237	24.3115	24.4418	24.3314	23.8924	24.5749		1.8222e-12	123390000	8	0.22509	0.269445
Tb927.9.7620;Tb927.9.7590	31.644	31.9287	31.5875	31.9769	31.8181	32.1695		1.125e-116	24393000000	98	0.680357	0.268099
Tb927.2.1120;Tb11.0820;Tb11.v5.0295	28.1466	28.1823	28.4862	28.3914	28.5034	28.7244		2.2586e-193	2290900000	17	0.684472	0.268042
Tb927.1.1350;Tb11.v5.0392	25.1665	25.0726	25.2724	25.6039	25.314	25.3974		1.6483e-45	258550000	21	0.910869	0.267945
Tb927.4.890	28.7139	28.8496	28.8998	28.9907	29.1959	29.0802		4.5687e-54	3307600000	40	1.09102	0.26785
Tb927.8.2330	25.2325	25.5404	25.6125	25.7007	25.6829	25.8034		6.8083e-16	319010000	17	0.793746	0.267185
Tb927.10.11570	24.6157	24.325	24.6882	24.777	24.568	25.0839		2.7803e-15	166370000	11	0.539165	0.266655
Tb927.5.2240;Tb927.5.2210;Tb927.5.2180	22.7235	24.9883	24.964	24.7663	23.7408	24.9672		7.3572e-21	179950000	5	0.106948	0.266177
Tb927.11.11630	25.3081	24.7672	24.7841	25.1812	25.1373	25.3384		5.7038e-10	222560000	9	0.533944	0.265844
Tb927.3.3660	23.6766	24.0857	23.6007	24.6043	23.7847	23.7678		8.2707e-11	101640000	10	0.310942	0.264581
Tb927.4.1420	25.052	25.1197	25.7932	25.4332	25.4628	25.8623		4.3216e-16	290460000	8	0.360203	0.264513
Tb927.8.750	31.0639	31.0926	30.9677	31.0767	31.4638	31.3696		1.1264e-121	15339000000	63	0.780157	0.261969
Tb927.9.8720	28.1622	28.3951	28.3182	28.5713	28.5148	28.5721		2.2264e-48	2228600000	41	1.17439	0.260878
Tb927.11.6280;REV__Tb927.10.5140	33.9337	33.9216	33.8732	34.1032	34.1332	34.2741		0	116110000000	751	1.36744	0.260691
Tb927.7.210	29.2929	29.8236	29.8101	29.8563	29.8764	29.9739		1.718e-108	5770000000	90	0.549137	0.26
Tb11.v5.0624	30.3493	30.3205	30.4489	30.5045	30.6503	30.7429		0	9573400000	75	1.08376	0.25963
Tb927.10.1660	26.4899	26.4459	25.5295	26.6209	26.4091	26.212		5.5103e-12	527780000	18	0.283994	0.258898
Tb927.10.1860	26.1619	26.1465	26.3172	26.3376	26.3415	26.7229		2.9105e-29	709720000	8	0.691429	0.25879
Tb927.8.3690	25.8638	26.449	26.2395	26.0894	26.0166	27.222		1.561e-35	537110000	29	0.217754	0.258577
Tb11.v5.0174;Tb927.7.4930	26.7818	26.6335	26.5283	26.8513	26.8423	27.0238		1.2166e-47	756690000	30	0.951702	0.257906
Tb927.10.560	29.0535	29.3715	29.4815	30.162	29.4603	29.0561		9.3116e-181	4729200000	19	0.270627	0.257312
Tb927.5.1930	29.5141	29.849	29.7544	29.9435	29.7564	30.188		2.8912e-182	6202100000	63	0.603184	0.256842
Tb927.10.7610	26.2403	25.9358	26.3057	26.3466	26.452	26.453		2.9939e-56	515130000	21	0.78379	0.256577
Tb927.11.13280	29.7983	29.8971	29.9066	30.1641	29.9407	30.2663		1.0601e-84	6646800000	64	0.889961	0.256374
Tb927.4.1300	31.6979	31.978	31.6176	31.5755	32.2933	32.1909		0	25534000000	190	0.38358	0.255407
Tb927.11.5730	26.3797	25.987	26.45	26.4444	26.5643	26.5739		6.8215e-55	554550000	30	0.636707	0.255285
Tb927.7.3470	24.588	24.4416	22.8383	24.4153	24.1429	24.0722		7.5463e-06	119460000	6	0.155314	0.254173
Tb927.9.12500	25.3081	25.9139	26.4518	26.1112	26.1403	26.1844		3.1842e-22	429950000	13	0.281413	0.254007
Tb927.1.180	28.6395	28.7628	28.987	29.0458	29.1324	28.9728		4.701e-249	3361500000	58	0.821367	0.25388
Tb927.11.16080	22.4596	24.3746	24.1381	24.0016	24.2355	23.4964		5.2415e-46	94029000	6	0.136394	0.253733
Tb927.5.2080	30.3545	30.5022	30.5016	30.6074	30.5941	30.915		0	10971000000	116	0.793983	0.252738
Tb927.1.2750	31.9897	31.9437	31.9122	32.259	32.1933	32.1508		8.3635e-184	29745000000	152	1.64447	0.252511
Tb927.4.2740	27.0204	28.3935	27.9422	27.2672	28.0233	28.823		1.004e-28	1671300000	21	0.144709	0.252474
Tb927.9.15010	25.853	26.114	25.9791	26.3682	25.9704	26.3642		7.4183e-17	452720000	11	0.621893	0.2522
Tb927.4.310	26.5635	26.3703	26.3817	26.4232	26.1452	27.5018		1.3254e-11	645950000	11	0.215551	0.251566
Tb927.10.11300	30.3103	30.0813	30.1582	30.5019	30.369	30.432		3.0112e-152	8315000000	38	1.07853	0.251028
Tb927.10.5140	28.5239	28.704	28.7335	28.8347	28.9297	28.95		2.7724e-141	2873900000	80	1.10791	0.251011
Tb927.10.14380	26.8062	26.8499	26.7812	26.9547	27.0009	27.2329		1.0006e-42	798520000	48	0.977589	0.250364
Tb927.1.3260	26.6816	26.5603	26.7421	26.9269	27.0069	26.7991		9.3038e-65	789740000	20	1.04271	0.249601
Tb927.7.5300	25.4855	24.3399	24.2381	25.0202	24.8168	24.9746		2.815e-12	173170000	11	0.221434	0.249326
Tb927.6.1760	27.9096	28.139	28.2343	28.2202	28.277	28.5319		1.6286e-91	1957300000	46	0.680363	0.248718
Tb927.9.12650;Tb11.v5.0675	27	26.7652	27.1654	27.1421	27.5963	26.9346		8.6453e-104	912510000	44	0.40898	0.247448
Tb927.11.13270	25.5517	25.1282	24.8146	25.2497	25.4336	25.5503		3.4512e-11	254240000	10	0.400577	0.246372
Tb927.7.1130;Tb927.7.1120	25.108	26.2347	25.8884	25.0159	26.3937	26.5593		1.0911e-16	405170000	11	0.143793	0.24591
Tb927.10.8410	26.1958	26.6901	26.2638	26.0735	26.6714	27.138		2.7982e-12	600840000	12	0.258207	0.244406
Tb927.5.1160	26.7718	27.2247	27.0711	27.0591	27.1152	27.6218		7.2498e-26	922980000	25	0.409156	0.24286
Tb927.11.14020;Tb927.11.14000	32.1979	32.4379	32.5225	32.755	32.3461	32.7844		2.4115e-194	38147000000	139	0.532483	0.242357
Tb927.10.8210	24.961	25.2072	25.4416	25.3537	25.2016	25.7811		1.4552e-23	262980000	14	0.409567	0.242207
Tb927.10.15530;Tb11.v5.0748	30.1934	30.4908	30.4171	30.5758	30.4879	30.76		3.6007e-202	9607800000	106	0.738031	0.240804
Tb927.3.2440	29.7754	29.8798	30.1394	30.0467	30.2838	30.1821		4.2247e-217	7171000000	90	0.692912	0.239351
Tb927.8.5680	23.7458	24.0056	23.2127	22.7422	24.2539	24.6838		0.00019642	53850000	5	0.129228	0.238564
Tb927.7.3070	24.6213	24.285	25.3652	25.0897	24.6442	25.2531		2.0646e-05	198560000	6	0.234462	0.238476
Tb11.v5.0537;Tb927.11.9920;Tb11.01.1680.v5	30.3842	29.7906	30.025	30.3413	30.3941	30.1797		6.2809e-43	8011700000	43	0.488146	0.238407
Tb927.11.940	24.5635	23.9208	24.5279	24.8199	24.4911	24.4164		6.5136e-24	146240000	17	0.367159	0.238401
Tb927.11.14480	23.3543	24.2809	23.9601	24.3266	24.0116	23.9718		1.0462e-08	105240000	5	0.298644	0.238254
Tb927.11.1710	30.4145	30.1877	29.733	30.3861	30.4628	30.2007		3.9824e-77	7917900000	91	0.416475	0.238112
Tb927.10.2110;Tb927.10.2100;Tb11.v5.1046;Tb927.10.2090	35.7244	36.1521	36.1227	36.081	36.4596	36.1714		0	545290000000	1423	0.500666	0.23759
Tb927.7.4140	25.6655	25.5372	24.4326	26.0418	25.5691	24.7352		8.7007e-13	289680000	11	0.150534	0.23693
Tb927.5.2590	27.6548	27.8868	27.5848	27.9149	28.027	27.8932		2.5826e-109	1472100000	27	0.84605	0.236207
Tb927.11.10240	26.516	27.2411	26.7664	26.9675	26.5428	27.7206		1.7931e-06	832310000	12	0.208274	0.235817
Tb927.7.3750	26.502	26.6798	26.6395	26.8979	26.657	26.9734		4.3944e-28	693980000	23	0.784359	0.235734
Tb927.11.1900	32.4793	32.4386	32.725	32.9494	32.8089	32.5893		0	45445000000	335	0.637645	0.234899
Tb927.7.2710	29.8833	30.3182	30.0085	30.1749	30.2611	30.4773		2.2443e-132	7734500000	66	0.560707	0.234433
Tb927.5.4330	27.6201	27.6949	27.9184	28.1069	28.0192	27.804		4.292e-67	1539400000	49	0.679969	0.232255
Tb927.7.2360	27.7856	27.9282	27.6534	28.2361	28.0191	27.8061		1.361e-123	1566200000	39	0.590172	0.231351
Tb927.6.1950	28.1227	28.2055	28.2733	28.2323	28.4051	28.6561		8.3755e-127	2066000000	61	0.659159	0.230644
Tb927.9.5520	25.831	25.9108	25.9111	26.0236	26.2127	26.1075		5.1498e-31	417660000	18	1.19886	0.230346
Tb927.1.190	26.5244	26.5396	26.5037	26.7208	26.6373	26.9002		0	648130000	29	1.00529	0.230191
Tb927.2.4710	34.0322	33.995	33.8959	34.266	34.19	34.1566		0	127560000000	556	1.32244	0.229801
Tb927.7.2070	29.548	29.6067	29.7856	30.0018	29.7932	29.8327		3.7885e-111	5670500000	66	0.855263	0.229126
Tb927.8.1420	28.3955	28.3086	28.3242	28.7826	28.3357	28.5942		8.0377e-67	2301000000	53	0.644418	0.228076
Tb927.8.4160	23.8532	24.181	24.2518	24.341	24.2731	24.3551		2.5834e-12	120210000	7	0.676013	0.227776
Tb927.8.6910	25.4481	25.4698	25.3117	25.5235	25.6954	25.6936		1.5502e-11	297910000	8	1.0239	0.2276
Tb927.2.3030	31.141	31.0075	31.0839	31.4726	31.179	31.2612		0	15483000000	212	0.850357	0.226774
Tb927.9.10470	26.4145	26.5603	26.1985	26.6585	26.439	26.7557		1.64e-23	591270000	19	0.604248	0.226631
Tb927.4.2580	25.0134	25.1815	25.2019	25.6237	25.1161	25.336		5.4713e-06	245960000	9	0.538025	0.226354
Tb927.8.890	29.1671	29.6358	29.0011	29.5599	29.5185	29.4042		2.4809e-188	4757600000	62	0.435271	0.226208
Tb927.8.6890	24.368	25.8896	26.1055	26.1154	25.1637	25.7626		2.4533e-14	341640000	7	0.126311	0.226193
Tb927.5.2320	30.0859	30.2686	30.3121	30.5032	30.3441	30.4978		3.9424e-210	8532600000	133	0.917323	0.226176
Tb927.11.13290	26.4554	26.597	26.9419	27.1496	26.6676	26.8547		5.6986e-43	723410000	29	0.421823	0.225866
Tb927.7.2160	24.7793	25.4046	25.0507	25.0494	25.2521	25.6085		8.8463e-10	238610000	12	0.343487	0.225125
Tb927.10.6960;Tb927.10.6920;Tb10.v4.0248	24.5463	22.9537	25.137	25.0639	25.0643	23.1834		8.3424e-12	128910000	5	0.0825634	0.224853
Tb927.8.7040	27.0049	26.8782	26.7304	27.3066	27.2055	26.7749		1.0605e-92	836450000	29	0.467085	0.22455
Tb927.9.5840;Tb927.9.5750	34.6197	35.0345	34.9049	34.9091	35.2931	35.0302		0	217950000000	365	0.507285	0.224422
Tb927.4.760	28.3385	28.3477	28.5617	28.4247	28.8263	28.669		8.0791e-56	2411000000	42	0.610108	0.223993
Tb927.5.1060	31.9553	31.9915	32.2258	32.3796	32.1994	32.2616		0	30478000000	197	0.807822	0.222663
Tb927.3.4350	24.4954	23.9852	23.9531	23.9549	24.5444	24.6003		3.2097e-14	125640000	10	0.302003	0.22199
Tb927.10.14210	26.0643	22.511	26.2888	24.7601	26.3591	24.4078		3.4481e-76	425470000	10	0.0525328	0.221039
Tb927.6.590	27.3006	27.4499	27.1442	27.7902	27.6948	27.0722		1.7821e-35	1145800000	16	0.339659	0.220853
Tb927.5.2030	24.1724	23.7869	24.1157	24.1279	23.5965	25.013		4.6794e-07	79313000	2	0.181206	0.220818
Tb927.5.1200	29.2614	29.2817	29.6117	29.5861	29.4376	29.7935		1.9522e-93	4756700000	50	0.542485	0.220812
Tb927.3.4000	25.6909	26.3409	26.3967	26.0317	26.174	26.8843		1.831e-25	506100000	8	0.228545	0.220469
Tb927.11.15810	23.3337	23.1682	22.7214	23.18	23.4238	23.2805		5.9243e-06	49119000	5	0.422729	0.220385
Tb927.1.3180	31.9552	32.1981	31.9041	32.3154	32.0927	32.31		2.1292e-122	29119000000	149	0.699741	0.22027
Tb927.5.510	26.0601	25.8576	25.1524	26.1253	26.2427	25.3622		3.5538e-19	377270000	15	0.201191	0.220019
Tb927.3.1740	24.842	22.6135	24.7381	23.9952	24.5835	24.2746		2.3565e-10	136660000	5	0.0991422	0.219889
Tb927.8.5370	24.7888	24.7411	24.9047	25.2068	24.7738	25.1136		1.7966e-10	198410000	7	0.589137	0.219826
Tb927.11.14190	30.6743	30.9887	30.7349	30.874	31.0603	31.1193		0	12550000000	195	0.670429	0.218568
Tb927.11.9750	25.0625	25.3835	25.4752	25.6375	25.3111	25.6263		4.8037e-24	276850000	13	0.499287	0.217878
Tb927.8.7270	25.357	25.6814	26.2102	25.8321	26.085	25.9806		6.3774e-36	382860000	20	0.308216	0.216331
Tb927.10.5540	26.6012	26.8019	26.6666	27.0006	26.7846	26.9335		7.8687e-25	725570000	24	0.883518	0.216323
Tb927.10.6950;Tb927.10.6910;Tb11.v5.0496;Tb10.v4.0247	24.6786	26.3705	26.3136	24.2943	26.1136	27.6035		2.3552e-69	493640000	16	0.0639661	0.216255
Tb927.2.4060	23.9657	24.3205	24.4237	24.7955	24.1631	24.3995		4.3424e-13	113710000	8	0.348604	0.216031
Tb927.10.9890;Tb11.v5.0458	26.8401	27.2123	27.3513	27.2254	27.3872	27.4356		5.8033e-66	985310000	41	0.490496	0.214883
Tb927.11.13610	26.9006	27.2474	27.086	27.2975	27.3034	27.2769		3.8009e-46	948530000	31	0.778952	0.214589
Tb09.v4.0015	25.618	26.2717	26.4445	25.5778	26.7329	26.6653		3.1796e-21	495930000	23	0.166214	0.213936
Tb927.10.3040	26.0441	26.2295	25.7475	26.0831	26.44	26.1377		1.8175e-16	453560000	15	0.449044	0.213234
Tb927.10.5340;Tb927.10.5330;Tb11.v5.1060;Tb11.v5.0243	32.6911	32.9363	32.6793	33.0144	32.9117	33.0198		2.7039e-93	50288000000	130	0.842805	0.213089
Tb927.1.1170	26.6615	27.2599	27.2061	27.1344	27.274	27.3549		3.3375e-31	927570000	11	0.394042	0.211916
Tb927.9.10000	26.4915	22.0233	23.561	24.4519	23.8271	24.4305		1.3535e-05	294700000	6	0.0515402	0.211255
Tb927.11.16720	26.7773	26.8486	27.0339	27.0216	27.1188	27.1517		2.3783e-35	831560000	25	0.874328	0.210746
Tb927.11.17020	28.5463	28.564	28.6379	28.7873	28.8579	28.735		1.344e-80	2722300000	59	1.36332	0.210646
Tb927.11.6640	27.6029	27.7816	27.9659	27.6674	28.0011	28.3137		4.4376e-28	1546200000	20	0.36775	0.210613
Tb927.7.2570;Tb11.v5.0611	29.1853	29.3077	29.3463	29.513	29.3391	29.6166		5.9852e-151	4367400000	58	0.806137	0.209813
Tb927.4.2220	26.9231	26.5913	26.817	27.0395	26.8599	27.061		1.8713e-32	773220000	26	0.66879	0.209633
Tb927.6.5080	27.6372	28.0286	27.9496	27.85	27.8107	28.5827		9.1887e-43	1655800000	41	0.275633	0.209316
Tb927.10.15130	27.5579	27.0947	26.9601	27.3933	27.1738	27.6688		2.4427e-39	1056000000	38	0.33433	0.207756
Tb927.11.2620	25.8044	26.152	26.0453	26.1663	26.0034	26.4552		7.9238e-23	447330000	24	0.468003	0.207725
Tb927.7.5480	27.5195	27.2345	27.2006	27.6958	27.4978	27.3841		2.3215e-127	1113800000	37	0.574354	0.207709
Tb927.4.3940	25.2091	25.5938	25.6515	25.423	25.4496	26.2046		2.0179e-16	316790000	9	0.259526	0.207598
Tb927.9.11580	28.6714	28.769	28.3512	28.8588	28.6568	28.8979		0	2703000000	34	0.533085	0.207297
Tb927.10.6050;Tb11.v5.0198;Tb11.v5.0197	26.4593	26.5253	27.0192	26.8628	26.8356	26.9249		1.588e-48	719250000	24	0.435094	0.206463
Tb927.7.3180	27.573	27.7077	27.9332	27.8694	28.0022	27.9598		3.6918e-62	1518000000	43	0.682202	0.205793
Tb927.10.13110	24.9991	25.4685	25.4099	25.5318	25.6247	25.3372		3.1776e-16	275750000	14	0.454799	0.205437
Tb927.11.2690	30.8764	31.0171	30.9904	31.0526	31.1795	31.267		1.5407e-207	14788000000	108	0.944501	0.205022
Tb11.1780	29.3889	29.6173	29.9653	29.65	29.9093	30.0221		4.1841e-221	5683500000	46	0.379471	0.203293
Tb927.10.14030	27.8701	28.2695	28.3604	28.211	28.1756	28.7219		9.8554e-64	2155600000	42	0.323952	0.202778
Tb927.5.3640	26.3142	26.4273	26.4087	27.0848	26.4385	26.2347		5.6986e-20	594610000	14	0.287852	0.202604
Tb927.7.2640	30.0656	29.7757	29.6311	30.065	30.1904	29.8225		6.7966e-146	6459300000	82	0.454798	0.20182
Tb927.10.11520	25.5095	25.8535	26.105	26.3169	25.7661	25.9896		6.7304e-16	399370000	10	0.316995	0.20155
Tb927.7.3550	30.702	30.1898	30.2054	30.5002	30.7467	30.4535		1.2365e-256	9348400000	144	0.394357	0.201078
Tb927.3.2180	28.0154	28.0999	28.1935	28.4767	28.2638	28.1693		3.7489e-70	2145900000	34	0.709513	0.200328
Tb927.11.7880	22.9166	24.4202	24.1438	24.0109	23.903	24.1666		2.8765e-23	100260000	11	0.148114	0.199945
Tb927.7.640	26.0567	26.2773	25.5454	26.4962	25.7872	26.1953		1.3953e-28	442020000	17	0.242309	0.199802
Tb927.11.5260	26.6466	26.7505	26.9545	26.9611	26.8448	27.1407		3.1043e-42	767780000	35	0.596843	0.198359
Tb927.10.3650	27.5063	27.6971	27.6004	27.8792	27.8667	27.6516		9.732e-92	1358500000	45	0.783084	0.197926
Tb927.9.13440	28.5053	28.5423	28.7154	28.682	28.7562	28.9184		2.4342e-102	2678400000	95	0.761287	0.197851
Tb927.7.4810;Tb11.v5.0163	24.6643	24.9921	25.788	25.3455	25.2866	25.4045		3.1627e-12	256010000	7	0.210553	0.197361
Tb927.7.5110	26.5223	26.2834	26.7127	26.7012	26.5943	26.8148		3.4435e-44	631040000	21	0.533253	0.197332
Tb927.10.6200	27.6116	27.9219	28.1328	28.109	27.9664	28.1828		6.4155e-75	1662900000	24	0.452952	0.197285
Tb927.11.1260	25.7649	25.8425	26.0307	26.0106	26.2129	26.006		2.2619e-07	426450000	6	0.700506	0.197152
Tb927.2.100	34.2725	33.9175	33.9405	34.3678	34.0951	34.2587		0	122270000000	591	0.533116	0.197061
Tb927.3.2130	23.9006	24.3852	24.0177	24.2876	24.3535	24.2519		2.8305e-29	125080000	7	0.497606	0.196503
Tb927.6.2170	27.7647	28.4305	28.2953	28.0818	28.613	28.3851		1.1121e-24	2015200000	36	0.282828	0.196458
Tb927.3.970	26.1695	26.0996	26.5969	26.4479	26.4442	26.562		3.4116e-39	548780000	24	0.461464	0.196056
Tb927.10.4570;Tb927.10.4560	34.3519	34.8173	34.4882	34.621	34.7865	34.8367		0	179180000000	640	0.483077	0.195596
Tb927.10.8820	25.2311	25.3053	25.5038	25.3584	25.6673	25.601		1.5191e-30	284990000	27	0.591432	0.19555
Tb927.3.2640	24.2931	24.376	24.3812	24.4749	24.7071	24.4535		7.4248e-13	143060000	11	0.819271	0.195058
Tb927.10.8730	27.1131	27.3656	27.5315	27.4722	27.2781	27.8438		5.1759e-103	1134800000	37	0.352574	0.19464
Tb927.5.3450	27.8633	28.3128	28.1596	28.0876	28.3928	28.4382		3.6597e-159	1945500000	62	0.425359	0.1943
Tb927.2.5230	26.8362	27.2118	27.2621	27.0458	27.1901	27.6563		8.1272e-34	966990000	18	0.314802	0.194064
Tb927.1.720	29.0284	29.1806	29.328	29.4337	29.2439	29.4411		3.3835e-111	4057300000	78	0.669246	0.193939
Tb927.7.4310	25.617	25.7826	25.3194	25.5584	25.8939	25.8473		5.1053e-21	332560000	13	0.424784	0.193553
Tb927.5.3750	28.1928	28.0307	28.1007	28.2229	28.2348	28.4451		4.5696e-159	1990600000	43	0.811271	0.192837
Tb927.2.450	30.307	30.4031	30.5663	30.6197	30.6966	30.5382		0	9597700000	77	0.792703	0.192674
Tb927.3.1830	24.8376	25.086	24.733	25.3105	24.9456	24.9775		3.6435e-13	205930000	10	0.462498	0.192289
Tb927.10.5940;Tb927.10.5930;Tb927.10.5950;Tb11.v5.0190	29.4098	29.6202	29.8708	29.7444	29.7561	29.9762		3.8436e-130	5610700000	82	0.472993	0.19199
Tb927.9.5100	25.5933	25.2846	25.5366	25.4974	25.8027	25.6896		7.3012e-67	309540000	12	0.55509	0.191769
Tb927.10.7420	26.9286	26.9469	26.3492	27.0272	27.0729	26.6998		1.004e-65	748090000	32	0.309575	0.191663
Tb927.11.13650	26.955	27.8953	27.7406	27.1678	27.7725	28.2249		5.4519e-31	1318200000	17	0.158059	0.191395
Tb927.11.9710;Tb927.10.13500	32.9322	33.0961	32.65	33.0892	33.0515	33.1113		0	58184000000	260	0.548338	0.191238
Tb927.1.4500	27.8624	27.9961	27.591	28.1566	27.6641	28.2021		1.8838e-67	1557400000	21	0.339228	0.191092
Tb927.11.9280	25.9971	25.9243	26.2812	26.1614	26.1323	26.4819		2.5647e-27	468680000	17	0.461008	0.191004
Tb927.6.2230	28.3956	28.3093	28.4681	28.537	28.4881	28.7192		5.4344e-81	2337300000	84	0.819698	0.190418
Tb927.9.9080	29.3593	29.5883	29.4929	29.6512	29.5973	29.763		1.3771e-98	5127800000	76	0.832172	0.190344
Tb927.8.2240	26.5835	26.6498	26.75	26.8579	26.6804	27.0159		1.9305e-31	689080000	28	0.655776	0.190322
Tb927.11.2570	25.4726	23.2044	25.1531	24.9415	24.3763	25.0804		5.0849e-12	205370000	7	0.0850467	0.189341
Tb927.11.8200	29.4446	29.4869	29.7391	29.7126	29.5787	29.9432		1.4531e-48	5335400000	36	0.504252	0.18797
Tb927.10.13360	29.6232	30.1405	29.9119	29.4796	30.3131	30.4465		1.5194e-290	6848200000	108	0.198073	0.187877
Tb927.10.240	28.0744	27.9971	28.188	28.2286	28.3716	28.2223		4.9536e-30	1890800000	27	0.899356	0.187725
Tb927.10.8030	30.4092	30.5521	30.2821	30.7721	30.5701	30.463		4.1796e-129	9590900000	99	0.588899	0.187299
Tb927.9.5730	31.2339	31.2568	31.4266	31.4056	31.6517	31.4202		2.0586e-299	17534000000	93	0.691503	0.186758
Tb927.3.1370;Tb927.10.2840	30.5221	30.7386	30.9454	31.0756	30.4916	31.1973		1.6113e-95	12454000000	55	0.272702	0.186175
Tb927.2.1330	29.6805	29.0917	29.5095	29.6896	29.4192	29.7304		1.4175e-210	5016500000	22	0.345338	0.185809
Tb927.4.2530	29.9455	30.5473	30.3932	30.0706	30.2428	31.1286		3.3714e-57	11604000000	47	0.174268	0.185321
Tb927.11.10220	26.0876	26.0158	26.8866	26.4196	26.3666	26.7573		7.382e-13	570120000	14	0.217266	0.184531
Tb927.1.1790	26.6406	26.5752	26.5038	26.6098	26.7641	26.8991		9.8268e-18	654690000	16	0.734871	0.184463
Tb927.10.6640	29.1489	29.4433	28.901	29.4013	29.1941	29.4508		2.354e-257	4014400000	88	0.394158	0.184296
Tb927.4.2270	26.1861	25.8603	25.5293	26.4025	25.7902	25.9329		1.5191e-73	409650000	15	0.251402	0.183288
Tb927.3.2080	26.8283	26.5124	26.2399	26.9602	26.7329	26.4369		1.299e-09	643240000	11	0.296188	0.183177
Tb927.4.4910	28.8881	28.8054	29.0005	29.176	29.0031	29.0637		2.2532e-119	3801300000	52	0.861597	0.182905
Tb927.6.2010	28.7974	28.9926	28.9591	29.1006	29.0591	29.138		1.143e-174	3343700000	73	0.978872	0.18289
Tb927.6.3800;Tb927.6.3750;Tb927.6.3740	33.2628	33.2946	33.1157	33.1856	33.5202	33.5159		0	67113000000	341	0.556571	0.182861
Tb927.4.1500	25.7658	25.6141	26.0657	26.1839	25.8524	25.9569		9.1117e-62	395250000	27	0.416295	0.182578
Tb927.11.12920	24.3473	24.8557	25.2322	24.9877	24.8465	25.1476		1.2472e-09	197750000	9	0.24389	0.182215
Tb927.7.2700	32.4632	32.7987	32.3632	32.7505	32.8095	32.611		0	43928000000	240	0.475865	0.181992
Tb927.9.8410	28.6966	28.5764	28.3781	28.9543	28.6669	28.5747		1.4596e-89	2620500000	53	0.464945	0.181593
Tb927.11.1290	25.766	25.7376	25.6907	25.833	25.7377	26.1648		1.7824e-14	366540000	15	0.518177	0.180351
Tb927.11.4680	26.8282	26.882	27.3106	27.2117	26.9565	27.3913		6.2655e-69	895430000	19	0.337022	0.179555
Tb927.11.11370;Tb927.11.11360	32.9291	33.1725	33.089	33.1832	33.242	33.3025		0	61232000000	248	0.817067	0.179057
Tb927.10.3570	27.2886	27.1742	27.1642	27.5337	27.1255	27.5033		4.0515e-58	1025600000	42	0.490866	0.178525
Tb927.7.3450	25.8988	25.8944	25.6593	25.9468	26.0066	26.0342		1.0196e-93	387290000	9	0.781504	0.178349
Tb927.9.3640	25.509	25.4606	25.1396	25.8069	25.4762	25.3604		3.2367e-14	288280000	10	0.376477	0.178101
Tb927.11.12480	24.5296	24.8323	23.4516	24.1857	24.18	24.9814		3.1962e-17	148160000	10	0.122376	0.17783
Tb927.2.4400	28.3232	28.2702	28.5446	28.719	28.5136	28.4383		1.1385e-139	2363000000	97	0.563241	0.177608
Tb927.7.5130	24.1095	24.6967	24.9291	24.5804	24.9182	24.7681		3.0194e-05	167060000	7	0.244373	0.177131
Tb927.10.11260	25.2463	25.315	24.7724	25.4101	25.2193	25.2349		1.0849e-07	239480000	8	0.364621	0.176889
Tb927.11.14310	29.5946	29.8633	29.835	29.9414	29.8649	30.017		2.7538e-24	6122000000	30	0.685111	0.176818
Tb927.3.3560	23.1386	25.5394	24.3155	25.0103	24.5106	23.9979		0.00011534	129760000	3	0.0769933	0.175147
Tb927.11.15140	26.6385	26.3664	26.2415	26.4304	26.3472	26.994		2.8064e-35	592310000	21	0.273048	0.175049
Tb927.8.6440	29.1883	29.6086	29.4527	29.3952	29.4899	29.8887		4.01e-70	5267800000	46	0.33315	0.174672
Tb927.10.11850;Tb927.10.11840	24.0646	23.9358	23.7464	24.5581	23.768	23.9424		8.6122e-12	83223000	8	0.245503	0.173887
Tb927.6.4300;Tb927.6.4280;Tb927.10.6880;Tb11.v5.0516	34.3833	34.456	34.3858	34.4465	34.5607	34.7386		0	160510000000	414	0.725282	0.173546
Tb927.6.4780	29.3186	29.3141	29.3765	29.18	29.6927	29.6571		0	4485800000	101	0.390578	0.173496
Tb927.8.6640	27.916	27.8473	27.9533	28.0921	27.9185	28.2252		7.8942e-123	1654200000	61	0.68378	0.17308
Tb927.3.4030	25.556	25.8454	25.8598	26.0857	25.5605	26.131		2.3624e-70	374320000	15	0.305006	0.171987
Tb927.9.6620	26.282	26.5339	26.4957	26.9463	26.5761	26.3044		4.4824e-40	604580000	17	0.31472	0.171744
Tb927.10.9810	26.8797	26.8073	27.0792	27.1444	27.0023	27.1337		6.5034e-92	839750000	36	0.68309	0.171391
Tb927.8.6580	29.8176	29.9487	30.0159	30.2623	30.0571	29.9753		2.1673e-290	6793200000	115	0.619771	0.170865
Tb927.5.450;Tb11.v5.0222	24.4355	24.6349	24.8431	24.8917	24.9018	24.6326		4.5702e-17	174680000	7	0.437623	0.170851
Tb927.11.5020	27.2112	27.3926	27.583	27.5047	27.3827	27.8116		1.638e-71	1164200000	57	0.383469	0.170727
Tb927.4.4210	27.9501	27.7712	27.7871	28.2129	27.7959	28.0116		2.3495e-140	1613500000	58	0.483218	0.170713
Tb927.11.14840	24.2373	24.4086	24.5433	24.3813	24.3859	24.9332		4.5596e-18	145810000	15	0.309405	0.170417
Tb927.7.840	28.8476	29.2	29.2596	29.5105	29.2047	29.103		8.6518e-23	3843800000	39	0.357868	0.170303
Tb927.6.2540	24.9771	25.5876	24.9609	24.9661	25.1578	25.9111		1.8929e-08	254470000	8	0.167958	0.169783
Tb927.11.12410	31.1941	31.6243	31.4496	31.6013	31.6038	31.572		2.5906e-244	19591000000	177	0.510918	0.169726
Tb927.7.3280	25.9328	25.7587	26.1053	26.0242	25.9817	26.2977		2.168e-39	423260000	27	0.452219	0.168923
Tb927.4.1670	26.7888	27.0127	26.3821	27.4196	26.709	26.5602		6.7506e-51	743760000	11	0.184325	0.168408
Tb927.10.7940	29.9715	30.065	30.2518	30.1277	30.2481	30.4174		2.2315e-191	7512700000	98	0.539137	0.168311
Tb927.11.11390	24.644	25.4248	25.7904	25.0174	25.4732	25.8729		2.5117e-10	279630000	9	0.138519	0.16813
Tb927.8.5980	27.0174	27.3229	27.6858	27.4445	27.5106	27.5736		5.7749e-77	1152900000	32	0.314936	0.167489
Tb927.11.16420	24.8901	25.2649	25.6875	25.282	25.1601	25.9011		5.3686e-24	273310000	12	0.18124	0.166869
Tb927.10.13430	25.8861	25.9061	26.6788	26.177	26.1034	26.6894		1.2733e-35	503080000	18	0.18399	0.16626
Tb927.5.3810	30.9698	31.1255	31.1253	31.148	31.2452	31.3261		5.3095e-220	15234000000	118	0.821727	0.166245
Tb927.3.1380	33.5148	33.3036	33.4395	33.6724	33.5855	33.498		0	80322000000	325	0.762756	0.166014
Tb927.11.7840	31.3007	31.4145	31.3912	31.268	31.8298	31.5025		0	18391000000	194	0.369408	0.164637
Tb927.10.13280	29.9539	30.1856	30.2825	30.2764	30.1492	30.4901		0	7775900000	209	0.445025	0.164524
Tb927.4.4670	25.6771	26.0956	25.9806	25.9977	26.0862	26.1616		8.4284e-39	419230000	23	0.463254	0.164038
Tb927.11.4530	26.402	26.7464	26.2961	26.4236	26.6849	26.8276		3.4979e-40	613280000	15	0.338114	0.16388
Tb927.10.7740	26.9353	26.7955	26.9069	27.1991	26.9966	26.9328		1.3843e-39	810270000	23	0.670154	0.1636
Tb927.4.4160	25.5068	25.6584	26.0891	26.1041	25.7468	25.8937		3.3988e-31	395900000	12	0.296594	0.163415
Tb927.11.6810	23.2747	24.5866	23.3681	23.654	23.9377	24.1269		8.2263e-07	38679000	3	0.12559	0.163036
Tb927.11.16730	31.4273	31.3968	31.3413	31.4773	31.5734	31.602		0	18520000000	169	1.15569	0.162424
Tb927.10.1420;Tb11.v5.0783	29.2182	29.3929	29.4056	29.397	29.5548	29.5519		1.025e-177	4468600000	74	0.747368	0.162366
Tb927.10.16150;Tb11.v5.0397	26.7749	26.8006	26.8226	27.1013	26.7027	27.0809		6.4586e-53	766560000	33	0.469418	0.162247
Tb927.8.6060	24.7144	26.184	25.135	25.0944	25.6172	25.8064		3.28e-17	285310000	14	0.112794	0.161513
Tb927.9.15070	27.69	27.537	27.55	27.7252	27.5958	27.9402		7.8485e-49	1321300000	49	0.544389	0.161381
Tb927.11.5170	27.5035	27.4867	27.211	27.6191	27.4602	27.6039		5.7899e-58	1160400000	29	0.56296	0.160661
Tb927.5.4040	27.5138	27.6407	28.0621	28.0139	27.7862	27.898		4.5332e-88	1479500000	43	0.334589	0.160579
Tb927.10.12700	32.3796	32.5488	32.6399	32.8192	32.616	32.6144		0	42070000000	274	0.590249	0.160449
Tb927.11.8890	29.1774	29.3383	29.3696	29.4162	29.676	29.2718		4.2426e-115	4522300000	53	0.454304	0.159602
Tb927.4.330	27.2425	27.4746	27.437	27.7665	27.3713	27.495		1.7145e-39	1153200000	28	0.438208	0.159558
Tb927.9.6510	27.4933	27.562	28.137	27.7845	27.795	28.0913		2.3297e-42	1475300000	40	0.255018	0.159488
Tb927.11.6300	32.2268	32.4931	32.4011	32.453	32.5945	32.5507		1.3049e-246	36566000000	91	0.668831	0.159063
Tb927.11.11680	32.5159	32.4706	32.5317	32.6593	32.7413	32.5928		0	40106000000	157	1.11341	0.158374
Tb927.8.4330	27.7542	28.3054	27.6581	28.0502	28.1504	27.9922		3.5529e-28	1649800000	30	0.280628	0.158363
Tb927.2.1180	29.9721	29.9606	30.5693	29.7878	30.4208	30.7682		4.5842e-36	10887000000	34	0.15757	0.158278
Tb927.10.7130	22.742	24.01	24.3988	24.3653	24.8166	22.4385		3.4945e-08	98806000	3	0.0576064	0.156563
Tb927.5.1660	27.7282	27.952	27.9952	27.9971	27.9389	28.2091		8.6727e-96	1639500000	41	0.506727	0.156555
Tb927.6.2700	30.0454	30.2324	30.3809	30.2641	30.3158	30.5477		2.1298e-23	8136100000	38	0.451309	0.15626
Tb927.7.1300	28.6852	29.255	29.0447	28.7172	29.2505	29.4845		1.889e-63	3508800000	65	0.196827	0.155774
Tb927.10.9840	30.3987	30.3557	30.1216	30.3917	30.4954	30.4549		1.673e-201	8895000000	118	0.636993	0.155348
Tb927.7.2340;Tb927.7.2370	31.0944	31.5854	31.1935	31.3634	31.309	31.6661		1.0075e-168	17574000000	68	0.306917	0.155098
Tb927.11.14570	24.3207	24.572	23.3991	24.3147	23.9007	24.5407		5.7117e-10	159550000	7	0.132069	0.154771
Tb927.11.9670	29.6433	29.6555	29.9418	29.9964	29.757	29.9507		1.3096e-214	5917400000	73	0.47746	0.154519
Tb927.3.1820	26.5807	26.5049	26.48	26.5934	26.8618	26.5737		5.3059e-103	629310000	22	0.593525	0.154416
Tb927.3.1040	25.7868	25.2028	25.7018	25.7571	25.5044	25.893		1.4102e-33	328300000	16	0.26209	0.154401
Tb927.6.1500	28.7696	29.0233	29.2629	28.9533	29.1659	29.3995		6.4735e-86	3603000000	62	0.295819	0.15431
Tb927.10.13870	25.8178	25.9715	26.367	26.0733	26.1556	26.3902		7.3484e-27	450230000	23	0.300658	0.154256
Tb927.10.6800	28.9205	29.141	29.0602	28.9151	29.2802	29.3883		2.0843e-138	3597600000	60	0.366517	0.153988
Tb927.7.6350	26.5899	26.4903	26.3778	26.852	26.6358	26.4322		3.0552e-11	620810000	16	0.426479	0.153946
Tb927.7.7470;Tb11.v5.0379;Tb927.5.4550;Tb927.5.4540;Tb05.5K5.190;Tb05.5K5.180	24.5999	25.0332	25.5665	24.775	25.0895	25.7965		2.3848e-23	236870000	14	0.128131	0.153812
Tb927.11.4910	29.836	30.072	29.8542	30.136	30.0865	29.9997		3.2478e-96	6871300000	91	0.66689	0.153313
Tb927.10.3210	29.3625	29.9484	29.7671	29.7819	29.8543	29.9015		2.3708e-138	5740600000	121	0.321351	0.153212
Tb927.8.7530	30.4025	30.3627	30.6688	30.5918	30.552	30.7486		3.8318e-151	9922600000	68	0.508772	0.152751
Tb927.5.295b;Tb11.v5.0214	30.5924	30.8957	30.9166	30.9123	30.9467	31.0024		7.026e-241	12308000000	137	0.531774	0.152289
Tb927.5.4160	22.8831	25.1337	26.3322	25.1215	23.9939	25.6893		2.6105e-07	286890000	10	0.0432961	0.151927
Tb927.8.3450	23.7251	23.7883	23.6787	23.24	23.5089	24.8943		1.4473e-09	70168000	7	0.0984349	0.150401
Tb927.9.1720	26.7961	26.9655	25.8146	27.0319	26.7866	26.2089		1.3518e-15	654820000	11	0.118061	0.150362
Tb927.7.3880	26.1706	25.9316	26.3464	26.3233	26.1709	26.4053		3.8989e-32	486510000	25	0.407757	0.150305
Tb11.v5.0753;Tb927.10.840	22.8374	24.2598	25.1327	24.464	24.2963	23.9199		0.00013325	81289000	5	0.0718311	0.150069
Tb927.8.5420	23.9163	23.9559	24.1119	24.7838	23.6966	23.9535		2.8617e-16	113380000	11	0.156747	0.149927
Tb927.11.11520	30.9335	30.9657	30.7192	31.0918	30.9009	31.0749		2.7739e-148	12851000000	91	0.572043	0.149738
Tb927.2.2460	24.1669	24.7808	25.077	24.3176	24.9885	25.1671		8.8334e-12	178090000	11	0.138486	0.149488
Tb927.11.16390	24.6485	24.8974	25.5021	25.1916	25.1168	25.1857		1.3933e-08	222440000	7	0.208776	0.148662
Tb927.7.3430	26.5387	26.7133	26.6752	26.7701	26.8733	26.7292		4.5017e-52	681720000	19	0.792475	0.148467
Tb927.2.4930	26.1858	26.8304	26.5777	26.1104	26.8817	27.0467		1.6845e-12	639550000	20	0.149648	0.148292
Tb927.11.6290	26.8057	26.9693	27.3679	26.7762	27.4322	27.3781		1.635e-40	912920000	20	0.195799	0.147856
Tb927.11.3370	26.9631	27.1365	26.5078	26.894	27.0994	27.0568		4.5207e-56	805650000	20	0.273212	0.147603
Tb927.9.10250	26.6168	26.6085	26.5362	26.816	26.4349	26.9529		3.4819e-99	654420000	16	0.349739	0.147468
Tb927.5.2770	28.1053	28.3235	28.1998	28.3502	28.3595	28.3607		2.2959e-40	2026600000	30	0.837491	0.147287
Tb927.11.7380	28.7015	29.1944	29.543	29.0062	29.2691	29.6031		3.1155e-147	3993000000	92	0.172274	0.146554
Tb927.11.1500;Tb927.11.1510	29.2532	29.6473	29.8881	29.4785	29.923	29.8261		1.721e-62	5063200000	19	0.23038	0.146313
Tb927.8.6280	26.8838	27.0211	26.9697	26.909	27.301	27.1035		3.6904e-57	847230000	22	0.459279	0.14628
Tb927.11.13710	27.0311	26.876	26.5929	27.3024	26.7528	26.8805		3.3908e-43	798470000	19	0.251526	0.145256
Tb927.11.6980	28.5132	28.7983	28.8285	28.8189	28.893	28.8639		1.4192e-84	2872200000	52	0.533104	0.145231
Tb927.10.470	27.9482	27.8762	28.1362	28.1434	28.3452	27.9059		1.6429e-144	1747000000	50	0.362996	0.144594
Tb927.11.3970	30.8237	30.6352	30.5505	30.7634	30.7026	30.9769		4.4465e-197	11399000000	122	0.470163	0.144515
Tb927.10.3700	23.3362	24.689	23.3204	23.3783	24.23	24.1708		2.1014e-13	110070000	6	0.091103	0.144503
Tb927.3.5030	28.4069	28.3367	28.5623	28.4892	28.4967	28.7533		8.5442e-192	2352300000	78	0.497936	0.144431
Tb927.11.8070	24.7041	25.2691	25.3286	25.0166	25.4358	25.2826		3.3381e-17	234520000	9	0.222194	0.144424
Tb927.1.2260	30.1364	30.0941	29.8277	30.3027	30.1528	30.0358		1.7378e-62	7555800000	58	0.43947	0.144377
Tb927.11.16090	26.8411	25.5492	26.3548	26.0734	26.7935	26.3102		7.3821e-30	545050000	19	0.113138	0.144026
Tb927.9.14370;Tb927.8.6180	30.0641	30.266	30.3953	30.1115	30.4079	30.6365		4.2886e-19	8678800000	43	0.293455	0.143525
Tb927.2.4280	26.1474	25.8739	26.2203	26.0785	26.1102	26.4828		6.5441e-27	463690000	18	0.317127	0.143297
Tb927.4.1080	28.6878	28.9505	28.3971	28.8857	28.9182	28.661		0	2871600000	81	0.294207	0.143198
Tb927.7.4380	27.2666	26.6709	26.5614	27.21	26.5541	27.1629		1.5111e-42	802990000	18	0.164131	0.142708
Tb927.10.6020	29.8392	30.0956	30.2677	30.0566	30.3436	30.2303		4.2537e-133	7324700000	42	0.3549	0.142653
Tb927.2.1210	30.4358	30.5428	30.4813	30.4991	30.6562	30.7309		5.2969e-246	10177000000	71	0.702161	0.142167
Tb927.6.2690	23.6154	24.2537	24.1676	24.068	24.658	23.7354		5.9295e-10	105020000	15	0.146102	0.14156
Tb927.8.4640	25.0496	24.8878	25.0658	25.8502	24.8973	24.6796		6.3489e-10	226970000	8	0.133608	0.14134
Tb927.8.2810	28.9161	28.6163	29.0301	28.9092	28.8427	29.2345		1.4954e-210	3194800000	61	0.301385	0.141302
Tb927.11.12310	27.0578	26.7656	26.952	27.0437	26.9669	27.1871		8.309e-81	829800000	34	0.496143	0.140759
Tb927.2.2520;Tb927.2.2510	31.4872	31.7055	31.4687	31.8656	31.6497	31.5674		0	20822000000	130	0.452264	0.140413
Tb927.9.6230;Tb927.9.6170;Tb927.9.6290	30.5796	30.5587	30.3532	30.5084	30.7489	30.6546		0	9921300000	92	0.525849	0.14017
Tb927.9.7710	26.9527	26.6006	26.1101	26.5938	26.7767	26.7108		3.2219e-181	642710000	24	0.198197	0.139304
Tb927.11.4920	26.4673	25.1867	24.9571	25.6896	24.9313	26.4079		2.465e-33	346160000	17	0.0723087	0.139253
Tb927.8.5580	25.6205	26.2769	26.2807	26.2888	26.4562	25.8503		0.00027023	464780000	5	0.171974	0.13908
Tb927.11.5290	27.8997	28.3518	28.1529	28.4229	27.9887	28.4085		1.1038e-28	1938600000	33	0.26124	0.13858
Tb927.7.1080	27.5528	27.3695	27.5125	27.7683	27.3834	27.6986		2.4681e-78	1217700000	45	0.397286	0.138528
Tb927.3.3500	27.4822	26.4906	22.9932	28.2452	26.4	22.7349		1.6454e-12	786430000	7	0.0204912	0.138039
Tb927.9.8290	26.0565	26.1788	25.6778	26.6106	25.9943	25.7221		4.4135e-10	432220000	10	0.158922	0.13796
Tb927.10.6300;Tb11.v5.0276	26.5673	26.4546	27.0461	26.9909	26.7828	26.7081		2.0424e-48	710820000	38	0.250314	0.137908
Tb927.4.4620	28.398	28.7359	28.8518	28.8689	28.8275	28.7029		3.5281e-49	2962600000	39	0.354646	0.137882
Tb927.9.11030	28.1093	28.1507	28.5518	28.537	28.1676	28.5206		7.3247e-85	2122800000	58	0.271554	0.137779
Tb927.10.8420	27.3344	27.3383	27.4468	27.6051	27.1556	27.7698		2.5791e-27	1102100000	13	0.26724	0.136998
Tb927.9.3780	25.6924	26.0962	25.9541	26.1345	25.7974	26.2218		1.1826e-37	409570000	9	0.287041	0.136974
Tb927.1.1730	26.0413	26.0844	26.5766	26.3596	26.4583	26.2939		4.1463e-26	517800000	25	0.280915	0.136531
Tb927.10.10000	25.9949	26.5736	26.3778	26.2523	26.4551	26.6477		5.2024e-16	547740000	19	0.24102	0.1363
Tb927.2.3610	27.5524	27.7132	27.9739	27.9969	27.8173	27.8341		1.1969e-25	1458400000	36	0.376238	0.136283
Tb927.9.13580	26.9464	26.9153	27.3236	27.3497	27.0207	27.2232		7.5117e-36	916270000	31	0.309452	0.136103
Tb927.11.10780	27.55	27.8083	27.5909	27.8718	27.6305	27.8551		8.073e-46	1366200000	39	0.459196	0.136063
Tb927.4.110	28.4041	28.5595	28.6039	28.3791	28.5874	29.0079		0	2515200000	12	0.253433	0.135629
Tb927.9.8820	27.0185	27.2022	27.4264	27.0129	27.4736	27.5673		1.0791e-45	1010900000	41	0.235479	0.135569
Tb927.8.5780	26.9638	27.2333	26.5154	27.2127	26.8467	27.0596		1.9677e-26	827100000	17	0.20616	0.135511
Tb927.9.9210;Tb927.11.3000	27.4879	28.467	29.061	28.3788	28.2178	28.8251		5.2418e-12	2290400000	22	0.0917115	0.135274
Tb927.10.3150	26.0989	26.5704	26.2706	26.3227	26.5538	26.4692		8.0909e-64	539340000	19	0.326922	0.135225
Tb927.11.6210	30.036	30.5763	30.8346	30.2106	30.5628	31.0791		2.3868e-131	10287000000	129	0.134907	0.135151
Tb927.11.5900	28.555	28.5225	28.6758	28.7337	28.694	28.7298		1.346e-103	2686000000	50	0.9657	0.134745
Tb927.10.8640	29.4366	24.3936	30.3121	24.3633	29.951	30.2302		6.578e-17	4506900000	10	0.0157743	0.134052
Tb927.11.13860	29.39	29.7661	29.6763	29.5575	29.7861	29.8904		6.2004e-103	5308000000	79	0.331116	0.133869
Tb927.7.4500;Tb11.v5.0263	25.3713	25.9203	25.6523	25.6975	25.6818	25.9659		1.2789e-15	341080000	16	0.266358	0.133752
Tb927.11.1630	25.6678	25.351	25.5098	25.7133	25.7171	25.4994		4.0855e-29	310420000	10	0.432656	0.133741
Tb927.8.3240	22.6051	25.477	25.5336	24.898	24.7102	24.4078		0.00018103	203760000	7	0.043901	0.133509
Tb927.7.4940;Tb11.v5.0175	25.5783	25.4078	25.5463	25.8352	25.3324	25.7648		1.0652e-14	310120000	10	0.296431	0.133346
Tb927.5.1110;Tb927.11.16280	32.1971	32.2669	32.1547	32.3897	32.2395	32.3891		1.9863e-242	33551000000	110	0.808274	0.133177
Tb927.4.3060	30.3188	29.6988	31.1821	30.4984	29.9826	31.1156		5.2798e-30	10967000000	33	0.0811923	0.132302
Tb927.10.5220;Tb11.v5.0235	25.9018	26.1671	26.656	26.5032	26.3722	26.2462		1.1055e-19	522090000	18	0.202336	0.13223
Tb927.9.6940	29.8326	29.833	30.1424	30.1822	29.8124	30.2092		2.0963e-80	6699200000	47	0.295435	0.131953
Tb927.11.7290;Tb11.v5.0254	28.9983	29.3386	29.2696	29.2911	29.1586	29.5524		1.011e-294	4001500000	111	0.313689	0.131882
Tb927.10.2350	29.1845	29.2983	29.2725	29.5122	29.1875	29.4497		2.9503e-117	4229200000	61	0.470477	0.131318
Tb927.10.7120	24.0674	22.8145	24.2305	23.9739	23.8189	23.7127		1.1246e-10	94610000	8	0.0969562	0.131025
Tb927.5.800;Tb927.5.790	30.4403	30.5889	30.6204	30.542	30.6755	30.8218		3.3307e-275	10314000000	111	0.499908	0.129868
Tb927.10.14240;Tb11.v5.0859	27.9665	28.3799	28.5675	28.345	28.2308	28.7274		3.7669e-94	2223900000	48	0.198679	0.129776
Tb927.7.5520	25.8141	26.2137	25.7624	25.963	25.7387	26.4766		6.5608e-33	416840000	20	0.174578	0.129403
Tb927.9.10490	22.2812	22.2655	23.5805	22.4656	22.783	23.2666		2.7699e-10	28533000	5	0.0872727	0.129367
Tb927.6.1870	28.7053	28.7614	29.0031	29.0612	28.8391	28.9557		7.9412e-76	3083600000	63	0.434179	0.128737
Tb927.11.16680	23.6167	24.3099	23.1872	23.852	23.7235	23.9241		9.3022e-08	83187000	6	0.133066	0.128567
Tb927.5.4360;Tb05.5K5.20	26.2535	26.6321	26.5631	26.5279	26.513	26.7922		6.6713e-53	606630000	22	0.32158	0.128091
Tb927.3.4380	26.0891	25.9277	25.8984	25.946	25.8552	26.4983		1.5751e-35	428540000	15	0.219543	0.128085
Tb927.10.10880	28.1876	28.6093	28.4119	28.1426	28.4732	28.9765		2.7373e-72	2308000000	51	0.164994	0.127846
Tb927.10.8940	32.9388	32.8139	32.8503	32.9189	33.1295	32.9372		0	50779000000	328	0.621507	0.127555
Tb927.1.4100	31.0761	31.0789	30.8568	31.3906	30.976	31.0256		2.7197e-168	14259000000	124	0.312494	0.126811
Tb927.7.7210	25.9601	25.3474	25.4912	25.9065	25.7578	25.5132		3.3423e-17	340260000	11	0.207201	0.126219
Tb927.10.9360	27.0371	27.0236	27.6709	27.3299	27.0848	27.6954		6.0616e-10	1159600000	11	0.158624	0.126191
Tb927.10.7750	29.8691	29.6082	29.3973	29.6393	29.7435	29.8695		7.6463e-79	5383300000	55	0.306104	0.125898
Tb927.11.9420	27.7633	28.4235	27.5807	27.9247	28.1694	28.0501		3.8078e-116	1690000000	53	0.165626	0.125555
Tb927.11.2060;Tb927.11.2050	32.7743	33.0361	32.7584	33.1371	32.93	32.8782		0	52559000000	174	0.392767	0.125544
Tb11.v5.0685;Tb927.8.3110	24.8334	24.9314	24.9082	25.1313	24.7982	25.12		7.2855e-44	202400000	14	0.417082	0.125508
Tb927.6.2340;Tb927.6.2280	25.1196	25.212	25.223	25.4889	25.3879	25.0535		6.6317e-13	249250000	11	0.34377	0.125234
Tb09.v4.0081;Tb927.9.1130	24.3479	25.0931	25.5139	25.0138	25.0139	25.3017		0.001249	151740000	2	0.120233	0.124822
Tb927.11.9880	28.9827	29.2211	29.6494	29.3831	29.4145	29.4292		2.858e-121	4357900000	88	0.229638	0.124525
Tb927.7.570	25.3267	25.4118	25.0725	25.4218	25.4063	25.3561		2.8228e-14	258890000	11	0.451569	0.124404
Tb927.10.2290	30.0049	30.1405	30.1541	30.1355	30.3002	30.2368		3.2898e-233	7405800000	109	0.683558	0.124327
Tb927.2.3800	28.3744	28.4578	28.3357	28.5435	28.6304	28.3667		9.4663e-74	2313400000	46	0.547198	0.124186
Tb927.11.13510	26.4186	26.7752	25.9098	26.8571	26.0909	26.5276		4.2367e-22	587360000	17	0.126762	0.124001
Tb927.6.2390	25.9974	25.8672	25.9407	26.4141	26.1727	25.5905		9.1964e-43	420930000	22	0.176571	0.123978
Tb927.10.1930	24.8627	24.542	24.977	24.8974	24.7075	25.1455		1.1398e-13	188480000	9	0.245109	0.122863
Tb927.2.470;Tb927.4.220;Tb11.v5.0495;Tb927.2.480	32.4666	32.4629	32.7161	32.6769	32.6894	32.6475		0	40871000000	83	0.546302	0.122749
Tb927.8.1790	26.2733	25.869	25.6929	25.938	25.8096	26.4555		1.3989e-25	420610000	6	0.164023	0.122646
Tb927.1.1000	26.5816	26.6486	26.7417	26.8371	26.6335	26.8666		2.4465e-32	703300000	28	0.529422	0.121765
Tb927.10.15350	28.7251	28.698	29.0184	28.93	28.4748	29.3996		6.3934e-29	3094400000	16	0.146674	0.120999
Tb927.10.270;Tb927.9.15420	29.5101	29.6101	30.5543	29.9686	29.8473	30.2215		2.0792e-130	6922200000	76	0.117481	0.120907
Tb927.10.14860	27.4715	27.3602	27.5904	27.7772	27.368	27.6382		3.0306e-92	1210100000	39	0.32533	0.12045
Tb927.10.540;Tb11.v5.0414	34.0113	33.9016	33.9458	34.1923	33.9973	34.0298		0	109800000000	310	0.657564	0.120235
Tb927.4.840	25.3376	25.473	25.6312	25.4774	25.5386	25.7858		1.4051e-22	302050000	17	0.352673	0.12
Tb927.10.4120;Tb927.10.4110	31.5224	31.6575	31.1224	31.7956	31.5018	31.3644		8.0136e-130	18894000000	94	0.209049	0.119801
Tb927.9.12770	26.545	26.574	26.6524	26.7607	26.5656	26.8038		4.2447e-41	652840000	31	0.562663	0.119515
Tb927.11.10910;Tb927.11.10790	32.5069	32.7722	32.4351	32.6847	32.8431	32.545		0	41812000000	154	0.331386	0.119512
Tb927.6.1680	24.6238	24.8064	24.9001	24.953	24.8891	24.8466		8.7938e-22	185400000	21	0.519256	0.119505
Tb927.4.1250	25.6486	24.8787	23.8064	24.7905	24.7242	25.1772		1.4508e-12	196370000	8	0.0711339	0.119428
Tb927.6.3150	25.6454	25.4462	25.9341	25.6011	25.6267	26.1562		7.0684e-16	347030000	11	0.183705	0.119411
Tb927.2.3780	30.6741	30.8398	31.0066	31.0034	31.0165	30.8568		0	12743000000	193	0.410083	0.118727
Tb927.6.4440	30.7161	30.7062	30.6092	30.9131	30.7165	30.756		3.0532e-242	11533000000	79	0.639157	0.118041
Tb927.10.5880	24.832	24.8475	24.8397	25.1272	24.6321	25.1127		2.4503e-52	181230000	10	0.263606	0.117599
Tb927.10.2720	26.1632	26.1071	25.7977	26.0736	25.9199	26.427		4.2898e-22	441970000	18	0.224601	0.117531
Tb927.7.5820	25.9694	25.7642	26.1759	25.7602	26.112	26.3894		1.0799e-18	427490000	14	0.191517	0.117368
Tb927.2.1680;Tb927.2.1560	26.6471	27.1659	26.2311	26.3357	27.1955	26.865		8.6876e-15	688990000	16	0.107718	0.117348
Tb927.11.13750	25.6556	26.3276	24.2309	25.4002	25.4315	25.734		6.0451e-16	306310000	3	0.0609787	0.117205
Tb927.11.6710	24.4402	23.9362	24.49	24.5264	24.2164	24.474		2.4743e-27	133380000	9	0.207554	0.116839
Tb927.7.5260	24.9319	25.4011	25.1036	25.3247	25.4329	25.0293		1.6514e-11	241630000	12	0.230708	0.116779
Tb927.10.9760	24.4409	24.5861	24.6078	24.9345	24.3545	24.6959		7.3998e-09	159610000	10	0.239566	0.116709
Tb927.10.1980;Tb11.v5.0642	24.9392	25.0166	23.4417	24.2308	24.7068	24.809		2.1801e-07	115390000	6	0.07053	0.116346
Tb11.v5.0325	27.1677	27.3273	27.4519	27.3335	27.2374	27.725		1.1652e-244	1075900000	20	0.247929	0.116341
Tb927.4.1540	29.3742	29.416	29.4328	29.6338	29.2315	29.7066		1.1337e-226	4690300000	69	0.287211	0.116297
Tb927.4.1070	25.3755	25.979	25.9655	25.83	26.1265	25.7114		9.9018e-09	369220000	11	0.174232	0.11595
Tb927.11.11470	25.9562	26.3773	26.6814	26.4026	26.3473	26.6118		9.2136e-19	547490000	16	0.181276	0.115593
Tb927.2.5160	30.2301	29.8695	29.8429	30.4553	29.8457	29.9859		9.1481e-293	7175200000	126	0.182141	0.114806
Tb927.4.5310;Tb927.8.7110	25.5038	25.596	25.5933	25.6121	25.495	25.9257		1.403e-17	328140000	15	0.317263	0.113244
Tb927.6.3690	28.67	28.6133	28.9363	28.7936	28.7523	29.0125		1.4091e-125	2884600000	56	0.32687	0.112959
Tb927.10.13740	27.6653	28.1058	28.3514	28.1379	28.0886	28.2348		2.1529e-79	1980100000	53	0.195548	0.112915
Tb927.3.2420	28.3934	28.6609	28.7778	29.0366	28.4335	28.7007		5.7966e-32	2781400000	42	0.192406	0.112912
Tb927.4.5040	26.0803	25.9991	26.0811	26.6165	25.7198	26.1604		5.6317e-70	453450000	20	0.149512	0.112074
Tb927.9.5960	27.9657	28.085	28.092	28.1461	28.0959	28.2355		2.7342e-34	1782700000	42	0.713466	0.111606
Tb927.11.4320	25.2032	25.668	25.8235	25.3566	25.8232	25.8487		5.9965e-43	327390000	18	0.158093	0.11127
Tb927.11.11300	29.515	29.644	29.2416	29.6721	29.5828	29.4785		4.2357e-273	4777000000	41	0.312685	0.110935
Tb927.3.1690	29.2249	29.4146	29.3801	29.6054	29.3816	29.3652		9.7115e-69	4416600000	58	0.430329	0.110888
Tb927.7.3050	28.7397	28.6935	28.8539	29.2527	28.8622	28.5026		1.9543e-122	2996300000	71	0.174786	0.110149
Tb927.7.3590	26.8365	27.3117	26.9215	27.2679	27.0904	27.0402		1.6617e-14	889320000	13	0.245651	0.109602
Tb927.11.1840;Tb11.1380	29.5032	29.1622	29.2723	29.374	29.3573	29.5344		5.1377e-183	4282200000	92	0.353777	0.109366
Tb927.10.1430	24.4456	24.8661	24.5839	24.6352	24.5352	25.0511		2.6566e-09	167060000	4	0.192088	0.108596
Tb927.8.1890	29.7849	29.9624	29.7541	30.0467	29.67	30.1095		0	6173700000	75	0.259837	0.108267
Tb927.2.5910;Tb927.10.15120	31.5788	31.806	31.9044	31.8363	31.7408	32.0366		3.5217e-26	24880000000	86	0.307255	0.108144
Tb927.11.11460	30.1305	30.2828	30.3812	30.3745	30.2977	30.4466		4.4516e-227	8533300000	155	0.481487	0.108062
Tb927.4.1760	24.4413	24.1227	24.1719	24.4914	24.5574	24.011		9.2314e-20	128970000	8	0.192955	0.107957
Tb927.11.16740	28.2844	28.4817	28.3989	28.5685	28.4203	28.4995		2.0687e-35	2205900000	24	0.567636	0.107756
Tb927.9.4350	24.3268	23.263	24.3352	24.1957	24.2639	23.7861		0.00019998	111390000	4	0.0926692	0.10689
Tb927.5.520	28.2705	28.5004	28.8096	28.6674	28.5804	28.6535		2.7467e-133	2496200000	58	0.244447	0.106887
Tb927.4.2450	30.0879	30.238	30.038	30.0617	30.2032	30.4189		1.0761e-304	7491800000	90	0.329884	0.106644
Tb11.v5.0493;Tb927.7.3830	27.7453	26.4243	26.8861	27.4461	27.5528	26.3765		1.0463e-21	999240000	16	0.0646992	0.106593
Tb927.11.12750;Tb11.v5.0291	28.9337	29.1676	29.3375	29.1561	29.2132	29.389		1.5514e-258	3881300000	52	0.286703	0.106508
Tb927.8.6000	25.2389	25.4311	25.4843	25.4949	25.233	25.7456		2.5047e-13	281910000	9	0.231709	0.106409
Tb11.1810b;Tb11.1810	27.8846	27.5256	27.302	27.9769	27.541	27.5134		1.4188e-172	1392900000	11	0.16434	0.106366
Tb927.10.1580	26.3145	26.315	26.1024	26.3087	26.0756	26.6666		1.9628e-12	509250000	14	0.204192	0.10636
Tb927.7.7430;Tb927.7.7420	33.1784	33.2157	33.3923	33.459	33.1884	33.4578		0	70137000000	340	0.355328	0.106321
Tb927.6.4710	23.776	22.6774	24.1931	23.1971	23.7539	24.0141		3.6668e-09	84097000	10	0.0680776	0.106234
Tb927.2.5800	28.6157	28.7988	28.8397	28.9193	28.7676	28.8855		5.7391e-87	2966600000	51	0.483061	0.10605
Tb927.10.8140	28.1689	28.3764	28.005	28.3469	28.2172	28.304		4.5959e-40	1951900000	37	0.345747	0.105895
Tb927.10.3170;Tb11.v5.0791	27.546	27.8861	27.7447	27.7727	27.6969	28.0244		1.1885e-39	1452700000	42	0.277196	0.10575
Tb927.4.2620	27.3977	27.1918	26.7174	27.127	27.1292	27.3672		2.5632e-96	931580000	25	0.171101	0.105507
Tb927.8.1510	33.9719	34.0516	34.1138	34.0962	34.1524	34.2049		0	120330000000	497	0.748579	0.105392
Tb927.9.15090	29.5647	29.9328	29.3737	29.6503	30.0064	29.5304		1.1419e-54	5403600000	61	0.169796	0.105247
Tb927.11.2330	26.9133	27.1591	27.3966	27.067	27.2125	27.5039		2.9094e-41	962860000	30	0.196568	0.104822
Tb927.5.4120	23.6653	24.2762	24.221	24.1226	24.1883	24.1634		3.2765e-05	109310000	7	0.187779	0.103915
Tb927.11.10150	29.2963	29.2228	29.6902	29.6207	29.4362	29.464		9.9297e-103	4622400000	40	0.241001	0.103881
Tb927.11.10570	27.0915	27.3326	27.1819	27.2694	27.372	27.2762		1.235e-36	985540000	36	0.504111	0.103861
Tb927.9.3990;Tb927.9.3920	31.5508	31.8176	31.9739	32.1626	31.6651	31.8248		1.4111e-221	24827000000	147	0.191284	0.103378
Tb927.10.7200	25.8191	26.0133	25.7553	26.4818	25.8097	25.6046		5.1051e-15	398890000	12	0.127649	0.102802
Tb927.9.11220	28.7761	28.8184	28.6572	29.1146	28.6547	28.7906		1.7382e-115	2923300000	68	0.258626	0.102737
Tb927.2.3080	28.0872	28.3912	28.2634	28.5343	27.9676	28.5474		1.9819e-65	2040800000	46	0.171148	0.102529
Tb927.11.13830	24.8526	24.7246	24.8873	25.0826	24.749	24.9397		2.9671e-13	165360000	13	0.351036	0.102254
Tb927.8.4010;Tb927.8.4110	26.1359	25.9624	26.666	26.2765	26.1197	26.6743		3.4224e-25	519000000	19	0.130597	0.102074
Tb11.v5.0326	26.8373	27.2908	26.7806	27.1927	27.2137	26.8051		7.5043e-106	848640000	12	0.169553	0.100992
Tb927.7.3120	29.8929	30.0712	30.0764	30.0401	30.013	30.2902		7.3955e-191	7432300000	64	0.352069	0.100963
Tb927.11.16660	27.2148	27.4878	28.1307	27.6989	27.9229	27.5124		8.9535e-09	1511500000	6	0.11503	0.100256
Tb927.5.4320	29.4043	29.6077	29.505	29.5102	29.4418	29.8643		5.1055e-81	5141100000	51	0.252831	0.0998027
Tb927.8.1740	29.191	29.1322	29.2861	29.3879	29.2611	29.2596		5.9592e-123	3961200000	72	0.605842	0.0997524
Tb927.6.2140	26.5271	26.3587	25.7825	26.6568	26.3329	25.9766		3.0709e-26	512060000	14	0.112759	0.0993271
Tb927.11.3880	24.7659	25.0277	24.9866	24.7631	24.615	25.6996		5.7379e-13	207620000	11	0.0952105	0.099144
Tb927.10.14810	28.3662	28.6887	28.4616	28.6049	28.4329	28.775		7.4759e-134	2628000000	46	0.261899	0.0987441
Tb927.10.7090	25.1308	25.6522	25.8675	25.5147	25.403	26.0284		1.1221e-14	317910000	13	0.114963	0.0985521
Tb927.10.6510;Tb927.10.6400	32.6707	33.0143	32.8112	32.883	32.8934	33.0151		0	49769000000	250	0.337684	0.0984472
Tb927.3.5230	25.1993	25.2494	25.4501	25.179	25.3865	25.6281		7.8887e-11	268210000	9	0.235491	0.0982265
Tb927.9.2650	26.1596	26.1443	26.3729	26.541	26.266	26.1628		5.704e-37	504710000	22	0.264283	0.097676
Tb927.11.15010	27.4781	27.3362	27.4842	27.6966	27.277	27.6175		8.2962e-95	1166400000	57	0.258321	0.0975285
Tb927.3.4950	24.5408	24.4816	24.8905	24.5546	24.3989	25.2506		8.3187e-17	170680000	7	0.113143	0.097058
Tb927.11.1200	28.7264	28.6229	28.6485	28.7645	28.7857	28.7379		3.1412e-265	2750300000	70	0.979885	0.096782
Tb927.3.3300	28.0156	27.7441	27.9169	28.0006	27.9843	27.982		8.1757e-79	1601300000	49	0.458455	0.0967782
Tb927.2.5930	25.7167	25.5658	25.9199	25.9091	25.5922	25.9915		1.0807e-17	359310000	12	0.218204	0.0967776
Tb927.10.5520	25.8298	26.3702	26.0377	26.1546	26.0885	26.2836		4.1122e-14	447620000	12	0.205341	0.0963402
Tb927.11.13520	30.2782	30.5027	30.5543	30.56	30.447	30.6166		6.4849e-255	9425900000	172	0.364934	0.0960903
Tb927.5.1020	27.6536	28.0337	28.151	27.7679	28.0768	28.2818		1.2072e-29	1659100000	24	0.158299	0.0960585
Tb927.7.6380	26.2619	26.0523	25.725	26.1321	25.966	26.2284		7.3207e-20	440900000	17	0.19567	0.0957832
Tb927.11.15040	28.0448	28.2081	28.054	28.1682	27.997	28.4279		3.9252e-68	1848900000	46	0.255087	0.0953732
Tb927.9.11000	26.3599	25.9563	25.1799	26.1922	25.3008	26.2889		1.5123e-17	396660000	11	0.0667781	0.0952549
Tb927.8.5520	29.8827	30.3527	30.0164	30.015	30.2458	30.2763		4.7692e-268	7353900000	45	0.209622	0.0951468
Tb927.2.5850	29.8425	30.0758	30.325	29.9575	30.2705	30.2995		9.0982e-77	7487300000	57	0.189616	0.0947755
Tb927.2.4130	27.1604	27.5322	27.643	27.3184	27.4029	27.8981		2.4439e-48	1171600000	38	0.140688	0.0946236
Tb927.7.4710	25.6613	25.6579	25.8246	25.9322	25.9594	25.536		1.6343e-29	356510000	18	0.231413	0.0945994
Tb927.10.1320	27.3442	27.4281	27.7532	27.368	27.6029	27.8379		1.868e-81	1222500000	50	0.180942	0.0944475
Tb927.9.9290	30.3452	30.326	30.3802	30.5783	30.3796	30.3765		7.603e-206	8954200000	133	0.518465	0.0943139
Tb927.10.13230	23.5619	23.7379	23.7521	23.5941	23.5495	24.1902		6.6619e-10	86664000	11	0.151686	0.093977
Tb927.4.3130	24.9479	23.4664	25.1947	24.5782	24.5918	24.7206		4.9886e-19	168270000	11	0.0563019	0.0938244
Tb927.8.4820;Tb11.v5.0659	28.4736	28.3598	28.7619	28.644	28.4983	28.7344		1.3617e-138	2570500000	73	0.246575	0.0938218
Tb927.10.14710;Tb927.10.14600	32.0048	31.8985	32.2053	32.2643	31.8584	32.266		0	29802000000	177	0.204798	0.0933615
Tb927.8.4390	26.4518	26.6339	26.6855	26.5215	26.7925	26.7371		3.5739e-45	644500000	29	0.317022	0.0932929
Tb927.8.8120	25.469	25.824	25.5706	25.6321	25.502	26.0092		9.7269e-78	330630000	16	0.177473	0.0932242
Tb927.10.8950;Tb927.10.8970	27.4249	26.6237	26.8238	27.4257	27.0918	26.6323		4.8661e-11	852880000	13	0.092977	0.0924772
Tb927.10.14130	26.0596	26.5475	26.616	26.3019	26.4792	26.7193		1.3671e-85	567800000	17	0.150927	0.0924441
Tb927.10.12630	26.2456	26.1994	25.885	26.0317	26.2333	26.3422		5.9873e-28	468080000	13	0.229231	0.0923869
Tb927.9.10100	26.9298	27.1869	27.0256	27.4265	26.9925	27.0001		4.7692e-59	903800000	44	0.203381	0.0922801
Tb927.8.590	23.5083	23.7929	23.8551	24.0086	23.8671	23.5551		2.9269e-06	86002000	4	0.189374	0.0915209
Tb927.10.8430	30.933	31.1695	30.9428	31.2562	31.1691	30.8929		0	14998000000	93	0.246212	0.0909805
Tb927.11.2910	25.4448	25.7489	25.4325	25.9505	25.5334	25.4144		8.8562e-18	314010000	13	0.164859	0.0907122
Tb927.8.8180;Tb927.4.4150	25.8497	25.9602	26.3598	26.1921	26.0435	26.2061		3.3602e-17	448550000	14	0.197327	0.090655
Tb927.6.4070	25.8643	25.9224	26.107	25.9897	25.7241	26.45		1.6744e-15	419810000	12	0.138472	0.0900269
Tb927.6.2640	32.2588	32.551	32.37	32.4564	32.5915	32.3991		0	37739000000	200	0.32182	0.0890198
Tb927.6.4560	25.5955	25.4901	25.7991	25.9427	25.4383	25.7667		3.7282e-11	334320000	11	0.178292	0.0876986
Tb927.11.1090;Tb11.v5.0702	28.6449	28.6456	28.8029	29.0373	28.9584	28.3602		2.3713e-72	3060400000	50	0.137045	0.0875104
Tb927.10.510;Tb11.v5.0374	27.764	27.6433	27.8257	27.9858	27.884	27.6248		1.4723e-56	1459800000	34	0.265177	0.0872288
Tb927.8.5200	27.8855	27.6917	27.9808	28.0234	27.7876	28.0079		1.9193e-106	1554400000	77	0.279187	0.086963
Tb927.7.7440	27.4084	27.5997	27.59	27.7744	27.581	27.5033		1.157e-34	1244200000	25	0.315645	0.0868479
Tb927.8.4480	29.7184	29.904	29.7127	29.705	29.8372	30.0523		2.484e-237	5828700000	63	0.264889	0.086469
Tb927.10.180	31.1199	31.1627	31.1012	31.3876	31.3049	30.9501		8.9337e-281	15552000000	109	0.229762	0.0862986
Tb927.1.4220	27.4793	27.7728	27.4643	27.4432	27.7435	27.7877		2.4402e-42	1261200000	18	0.208233	0.0860144
Tb927.3.3750	28.1195	28.1149	28.1618	28.3226	28.1077	28.222		2.272e-25	1874100000	32	0.504603	0.0854092
Tb927.10.13620	25.3849	25.2783	25.7009	25.8526	25.2189	25.5469		4.2301e-17	302610000	18	0.130757	0.0847785
Tb927.10.2080	25.0555	25.156	24.5707	25.1013	25.102	24.8315		1.2138e-05	171080000	7	0.144387	0.0841955
Tb927.11.7340	27.4633	27.3885	27.5776	27.3102	27.4681	27.9036		2.5691e-31	1188700000	37	0.158067	0.0841656
Tb927.11.440	25.9351	25.9718	25.7054	26.2528	25.8338	25.7782		1.06e-12	389320000	16	0.172615	0.0841624
Tb927.10.12840	31.7115	31.8847	31.8134	32.0716	31.6398	31.9502		1.1488e-147	24074000000	97	0.218456	0.0840022
Tb927.9.9000	27.9755	27.9905	27.8249	27.915	28.2467	27.8811		2.7861e-140	1631900000	48	0.236983	0.0839488
Tb927.3.3490	33.422	33.5762	33.2961	33.4495	33.641	33.4543		0	78223000000	372	0.299667	0.0834554
Tb927.7.4450	31.3746	31.5123	31.5227	31.6251	31.5643	31.4704		0	19368000000	298	0.479859	0.0834141
Tb927.4.5220	28.1539	28.1404	28.5033	28.0857	28.418	28.5434		1.5238e-57	2060200000	46	0.160539	0.0831585
Tb927.4.2540	26.9526	26.6939	26.8625	27.2396	26.7992	26.7191		4.132e-63	767970000	17	0.16233	0.082955
Tb11.v5.0713	34.181	33.9106	33.8893	34.1541	33.8918	34.1825		0	113230000000	406	0.225273	0.0825106
Tb927.1.2550;Tb927.1.2530;Tb927.1.2510;Tb927.1.2490;Tb927.1.2470;Tb927.1.2450;Tb927.1.2430	34.5777	34.7739	34.8204	34.6567	34.895	34.8674		3.7533e-275	184590000000	441	0.285922	0.0823669
Tb927.3.1210	27.6824	27.8544	28.1534	27.8181	27.9372	28.1809		2.6603e-52	1592300000	53	0.16487	0.0820122
Tb927.6.2550	32.942	33.0776	32.9396	32.9851	33.1854	33.0343		0	55229000000	309	0.406643	0.0818405
Tb927.11.16880	26.8548	26.8388	27.229	26.9794	26.9954	27.192		7.5589e-68	844020000	27	0.200298	0.0813408
Tb927.11.1420	28.3019	28.7036	28.7883	28.4715	28.5054	29.0599		1.8232e-71	2601900000	50	0.113326	0.0809841
Tb927.5.3250	31.7869	31.8301	32.023	31.8782	32.0101	31.9927		0	25557000000	281	0.358709	0.0803477
Tb927.5.1210	31.8875	32.2718	32.0429	32.139	32.0189	32.2835		8.0704e-230	29260000000	176	0.210944	0.0797526
Tb927.6.620	26.534	26.3196	26.7294	26.7416	26.7322	26.348		1.0002e-34	622590000	16	0.158274	0.0796248
Tb927.10.14140;Tb11.v5.0605	31.1341	30.982	31.3102	31.2829	31.2094	31.1723		2.2808e-227	15199000000	129	0.291533	0.0794512
Tb927.2.560;Tb11.v5.0294	29.9249	30.241	30.1653	29.9815	30.38	30.2077		1.0657e-213	7558800000	129	0.187743	0.079319
Tb927.5.4460;Tb05.5K5.110;Tb11.v5.0866	27.9015	28.0652	28.3471	28.0178	28.228	28.3059		1.747e-79	1839400000	52	0.17924	0.0792758
Tb927.11.230	30.9835	31.1441	31.1258	30.9642	31.2863	31.2406		0	14658000000	174	0.255937	0.079258
Tb927.1.710	26.9168	27.4948	26.9785	27.3045	27.0599	27.2619		7.9537e-81	934960000	26	0.137	0.0787582
Tb927.4.1930	29.8203	29.628	29.3301	29.6856	29.773	29.5554		1.248e-193	5187000000	64	0.177427	0.0785453
Tb927.1.730	23.8231	23.7645	24.4044	24.4205	24.1116	23.6937		0.00015185	109860000	6	0.0886652	0.0779572
Tb927.11.6250	30.7065	30.7292	30.5207	30.8086	30.7803	30.5989		2.0716e-163	10646000000	76	0.305614	0.0771408
Tb927.10.14520	24.4582	23.8444	25.171	24.6866	24.9872	24.0312		1.0074e-07	128120000	7	0.0524606	0.0770988
Tb927.6.4130	26.1618	26.5236	26.9046	26.657	26.4697	26.6938		1.7323e-23	630810000	14	0.115984	0.0768522
Tb927.8.7990	24.1639	24.4923	24.4979	24.2839	24.0857	25.0128		4.7773e-17	140940000	14	0.0835755	0.0761191
Tb927.8.770	26.9166	26.7253	26.9827	26.9915	26.8769	26.9838		4.0261e-32	782160000	29	0.328855	0.0758483
Tb927.8.4140	23.3239	24.0637	23.6155	23.6895	23.4382	24.1028		3.7598e-06	70948000	6	0.0872138	0.0757605
Tb927.9.14470	26.737	26.5341	27.1587	26.6808	26.9369	27.0391		5.553e-50	754020000	39	0.121593	0.0757097
Tb927.9.6070;Tb927.10.11540	32.8357	32.9205	32.3629	33.0228	32.7184	32.6041		1.5203e-100	48253000000	158	0.12036	0.0754217
Tb927.9.9810	31.5139	32.3593	31.6853	31.6372	31.8627	32.283		2.7767e-57	28691000000	65	0.0773308	0.0748158
Tb927.5.3010;Tb11.v5.0691	26.4136	26.455	26.7946	26.364	26.5774	26.9457		2.2059e-27	643050000	24	0.122324	0.0746288
Tb927.11.3260	25.2541	25.4152	25.5929	25.4501	25.5512	25.4842		3.6107e-23	290050000	13	0.265763	0.0744298
Tb927.4.1630	31.616	31.4716	31.6463	31.7836	31.5982	31.5752		9.3723e-263	21047000000	182	0.323568	0.0743777
Tb927.3.2350	28.3334	28.8536	28.8566	28.3555	28.8052	29.1059		9.727e-58	3046600000	42	0.0889586	0.074337
Tb927.8.6410	27.8191	27.7223	28.0118	28.1634	27.7338	27.8789		5.3611e-109	1545200000	44	0.171552	0.0742957
Tb927.2.4210	33.7657	33.7712	33.9914	33.8632	34.0577	33.83		0	103320000000	487	0.263238	0.0741959
Tb927.9.11540	29.8336	29.511	29.5334	29.7465	29.8233	29.5293		2.5593e-195	5326300000	79	0.191894	0.0736815
Tb927.11.7160	27.2654	27.4328	27.1979	27.1281	27.4027	27.5848		3.8681e-44	1041800000	25	0.171364	0.0731532
Tb927.10.8540	28.6824	28.8729	29.0619	29.0738	28.9553	28.8074		6.9542e-124	3293700000	72	0.193892	0.0731208
Tb927.3.1790	32.0019	32.12	32.2671	32.2815	32.188	32.1386		0	30985000000	154	0.308526	0.0730108
Tb927.10.5050	27.5633	27.4023	27.3388	27.8066	27.4825	27.234		9.0173e-10	1164500000	9	0.140927	0.0729014
Tb927.7.2240	33.7681	33.6883	33.8611	33.7746	33.7598	34.0017		0	96532000000	347	0.288331	0.0728505
Tb927.11.2000	28.5451	28.6881	28.6804	28.6174	28.6531	28.8615		1.3004e-90	2640000000	41	0.301074	0.0727997
Tb927.5.2400	28.2102	28.2532	28.1772	28.3923	28.2027	28.2635		4.0911e-229	1988200000	65	0.455912	0.0726458
Tb927.6.3840	26.7714	28.0635	28.0061	26.9923	27.5076	28.559		1.8462e-85	1473300000	35	0.0371146	0.0726
Tb927.11.3380	32.0991	32.2358	32.2084	32.2821	32.5061	31.9728		2.2571e-214	31947000000	97	0.158077	0.0725619
Tb927.6.1590	26.6728	26.5246	26.6324	26.692	26.5882	26.7666		1.0706e-30	650610000	16	0.398911	0.072347
Tb927.4.1920	28.8251	28.8733	29.2582	28.9629	28.8416	29.3691		1.617e-212	3512700000	83	0.117045	0.072307
Tb927.8.2770;Tb11.v5.0808	27.1797	27.2968	27.7421	27.5236	27.1435	27.7677		1.0369e-69	1140300000	54	0.0969212	0.0720838
Tb927.7.5340	27.4828	27.7157	27.7705	27.6188	27.6744	27.892		5.5838e-49	1341900000	37	0.212663	0.0720654
Tb927.9.10310	31.2932	31.5443	31.4379	31.6792	31.2061	31.6063		1.1289e-178	18472000000	102	0.152784	0.0720565
Tb11.v5.0267;Tb927.7.4540	27.6409	27.2918	27.2673	27.6517	27.4269	27.3348		7.057e-82	1131700000	26	0.162648	0.0711632
Tb927.11.1590	26.4253	26.947	26.5662	26.7325	26.6251	26.7943		1.1459e-22	665910000	18	0.151098	0.0710735
Tb927.7.1050;Tb927.7.1040	32.6657	32.3678	32.085	32.7504	32.4625	32.1188		2.6562e-48	36475000000	85	0.0961837	0.0710615
Tb927.6.4930	25.7535	25.8278	25.5168	26.1695	25.3129	25.8287		1.2993e-17	342960000	16	0.0890275	0.0709763
Tb927.5.4310	29.2434	29.4686	29.6215	29.5956	29.4443	29.5059		6.4543e-99	4616500000	62	0.214345	0.0707556
Tb927.11.14980	26.2359	26.038	26.3861	26.3773	26.3424	26.1524		5.4887e-36	496730000	20	0.205923	0.070727
Tb927.11.6130	29.3887	29.6447	29.3983	29.5953	29.3914	29.6564		1.2228e-213	4722300000	53	0.218154	0.0704505
Tb927.10.10200	22.6377	23.0865	23.1428	22.4358	23.8974	22.745		3.1583e-07	34283000	5	0.0480732	0.0704142
Tb927.7.6800	27.2884	27.0744	26.9769	27.3334	27.0089	27.2083		8.0468e-47	922020000	30	0.188916	0.0702991
Tb927.10.4000	27.9068	28.7235	28.6288	27.8438	28.7772	28.8484		2.7672e-55	2333300000	48	0.054974	0.070083
Tb927.10.15760	29.8821	29.6456	29.4878	29.7168	29.8335	29.6752		0	5648800000	90	0.201156	0.0700003
Tb927.10.15330;Tb11.v5.0348	26.5334	26.5536	26.7532	26.3813	26.8736	26.7945		1.7023e-46	654800000	23	0.14376	0.0697753
Tb927.7.7540	24.1024	23.4058	23.7383	24.4495	23.6445	23.3612		1.3244e-79	92269000	4	0.059185	0.0695833
Tb927.7.5560	25.6548	24.2778	24.9967	25.2204	24.7818	25.134		1.5626e-25	219560000	14	0.0532971	0.0690015
Tb927.11.7930	28.8852	28.9614	28.786	28.9464	29.2425	28.6507		1.7275e-110	3199700000	47	0.133156	0.0689939
Tb927.10.4310;Tb10.v4.0045	30.9618	31.0016	30.9114	31.2053	30.8086	31.0678		7.9946e-199	13503000000	118	0.20651	0.0689246
Tb927.2.3960	26.4149	26.9076	26.6657	26.5952	26.7584	26.8413		4.8809e-23	674130000	19	0.149991	0.0689049
Tb927.1.3910	26.3543	26.0936	26.5677	26.315	26.4742	26.4316		6.5938e-58	539650000	30	0.165156	0.0684287
Tb927.11.1270	29.1961	29.4159	29.3346	29.6321	29.329	29.1908		1.8306e-123	4497000000	50	0.164915	0.0684249
Tb927.6.3510;Tb11.v5.0635	25.3283	25.7971	26.2155	25.6551	25.7782	26.1124		4.2582e-27	370110000	20	0.0778083	0.0682837
Tb927.11.12230	28.181	28.2575	28.225	28.1336	28.4398	28.2947		8.0616e-67	1983600000	55	0.273645	0.0681775
Tb927.8.2200	23.8126	24.1238	24.2406	23.6331	23.9535	24.7937		7.2731e-05	113050000	10	0.0598634	0.0677325
Tb927.5.2930	31.2126	31.0379	31.3407	31.3769	31.2711	31.1436		9.63e-241	15716000000	136	0.216636	0.0668456
Tb927.9.5900	32.112	32.3577	32.0479	32.1345	32.452	32.1313		0	31131000000	294	0.164277	0.066747
Tb927.10.1210;Tb11.v5.0486	26.3178	25.9628	26.0219	26.1192	26.1482	26.2348		4.0579e-35	456700000	21	0.206424	0.0665709
Tb927.11.15080	25.7579	25.6595	23.1534	25.8578	25.671	23.2394		1.0173e-06	287930000	3	0.017179	0.0658143
Tb927.10.9400	30.8517	30.7828	30.74	30.9406	30.9306	30.6989		7.8798e-215	12164000000	119	0.279949	0.0652065
Tb927.11.15000	29.2109	29.5543	29.3909	29.2374	29.6888	29.4252		2.4841e-123	4572600000	26	0.136628	0.0651105
Tb927.10.13250	25.8837	26.1442	25.7531	25.9138	26.0954	25.9665		2.6199e-28	421770000	20	0.180451	0.0649249
Tb927.11.16220	24.9756	25.4701	25.5485	24.9271	25.3504	25.9108		1.6751e-08	266620000	12	0.0628432	0.0647252
Tb927.5.1680	25.4591	25.464	25.5561	25.4936	25.4681	25.7111		1.6209e-14	298550000	7	0.284395	0.0645561
Tb927.7.1070	23.871	23.9839	23.5079	23.5606	23.8603	24.1352		2.0131e-12	89408000	5	0.0987334	0.0644569
Tb927.9.11880	26.8072	26.4673	26.4214	26.6536	26.5878	26.6479		2.0118e-44	638710000	28	0.184573	0.0644512
Tb927.9.10580	24.9473	25.453	25.4408	25.1001	25.4363	25.4973		5.3155e-38	259720000	15	0.10449	0.0641925
Tb927.3.1010	29.0654	28.6765	28.6953	28.8314	29.0256	28.7726		0	2976700000	77	0.15068	0.0641346
Tb927.3.3890	25.951	26.3005	26.3143	26.1771	26.2727	26.307		5.1288e-28	481060000	18	0.179557	0.0636501
Tb927.8.1640;Tb927.8.1630;Tb927.8.1620;Tb927.8.1610;Tb11.v5.0601	29.0411	29.011	28.6258	28.9852	28.7815	29.1019		4.6822e-283	3186900000	78	0.134021	0.06357
Tb927.10.3080	26.2936	26.3956	26.4746	26.4056	26.2704	26.6773		2.7406e-17	555650000	22	0.169799	0.0631828
Tb927.9.10690	28.663	28.8371	29.1769	28.753	29.0631	29.0494		2.0918e-84	3200400000	61	0.117706	0.0627906
Tb927.6.2400	24.6795	24.6228	24.5746	24.6431	24.9112	24.5109		7.4095e-15	167630000	13	0.1823	0.0627626
Tb927.7.3630	29.3274	29.5824	29.8128	29.553	29.8537	29.5027		7.8403e-188	5204900000	101	0.11942	0.0623194
Tb927.7.5640	29.0224	28.2981	28.4496	28.5159	28.6081	28.8314		4.8783e-88	2607600000	27	0.0858148	0.0617619
Tb927.9.3170	30.0661	30.2779	30.1993	30.2766	30.2575	30.1926		9.3984e-92	7741800000	79	0.340457	0.0611738
Tb927.5.3390	26.6016	26.5523	26.9527	26.5672	26.9055	26.8162		1.2516e-14	684350000	18	0.12892	0.0607643
Tb927.7.6200	22.4288	25.146	25.148	24.9796	24.5302	23.3951		3.0414e-20	189770000	8	0.0186252	0.0606906
Tb927.9.9550	30.2262	30.4294	29.739	30.3693	30.1163	30.0897		1.349e-209	8363800000	64	0.0900433	0.0602175
Tb927.10.2300	23.0625	23.6619	22.4926	22.9517	22.9699	23.4759		1.1738e-10	54378000	7	0.05143	0.060201
Tb927.1.3310	28.2385	28.0981	27.9126	28.0018	28.0773	28.3504		6.3429e-47	1796900000	33	0.146957	0.0601114
Tb927.3.3410;Tb11.v5.0768	24.6635	24.514	24.9421	24.9056	24.5296	24.8645		7.8661e-13	173860000	7	0.11823	0.0600211
Tb927.9.6450	26.4197	26.2937	26.3559	26.2299	26.1731	26.8457		1.5695e-22	546190000	12	0.091516	0.059775
Tb927.11.1210	28.637	28.7534	28.2802	28.5481	28.7315	28.5701		6.5833e-140	2487800000	87	0.133633	0.0596841
Tb927.7.7330	25.9321	25.5631	25.5022	25.4681	25.6517	26.0539		3.1094e-14	338780000	6	0.0895793	0.0587521
Tb927.9.4360	26.3246	26.1465	26.4753	26.6003	26.2997	26.2221		1.387e-22	532740000	20	0.134909	0.0585664
Tb927.11.9980	28.3678	28.4086	28.6071	28.6866	28.5332	28.3386		3.6513e-155	2336500000	84	0.163291	0.0582943
Tb927.10.13510	28.0677	27.9326	28.1931	28.3413	28.0529	27.9722		1.6867e-73	1787100000	51	0.148335	0.0576763
Tb927.9.3350	23.3056	23.3182	23.4898	23.2992	23.5972	23.3884		9.7913e-06	59417000	7	0.189953	0.0570157
Tb927.11.13960	26.2609	26.5033	26.6466	26.5577	26.7137	26.3104		2.1537e-05	590530000	6	0.119476	0.0570011
Tb927.5.2290	32.8365	32.8707	32.8807	32.8391	32.9117	33.0066		0	49255000000	602	0.422488	0.056502
Tb927.11.14150	28.3874	28.6378	28.6737	28.6054	28.5424	28.7191		4.8051e-66	2501700000	38	0.191268	0.0559794
Tb927.7.6850	29.0498	28.9502	28.881	29.0171	29.0313	29.0005		2.2827e-110	3328200000	69	0.422595	0.0559489
Tb927.11.16450	28.4136	28.3377	28.8922	28.6886	28.6365	28.4859		3.381e-28	2520200000	42	0.10235	0.0558446
Tb927.11.5780	23.9774	24.059	24.1972	24.3222	24.0135	24.0638		1.8615e-05	111790000	6	0.16844	0.0552864
Tb927.8.2670	26.529	26.8403	26.8247	26.7964	26.6043	26.9586		9.5299e-27	706660000	24	0.13146	0.0551084
Tb927.11.12600	29.5063	29.4022	29.4219	29.3631	29.3675	29.7643		4.9004e-235	4631300000	109	0.138337	0.0548452
Tb927.7.2650	27.0355	27.121	27.0267	27.1123	26.9826	27.252		7.5127e-141	876280000	19	0.236406	0.0545375
Tb927.11.3340	29.0181	29.3676	29.2136	29.0963	29.2787	29.3879		9.5801e-204	3906400000	64	0.142716	0.0545209
Tb927.4.4600	26.2262	26.7497	26.6428	26.5822	26.6622	26.5367		1.4882e-35	611570000	18	0.112102	0.0541356
Tb927.10.880	28.4969	28.5599	28.7306	28.5622	28.6998	28.6861		6.569e-114	2722000000	60	0.235006	0.0535959
Tb927.5.3350	24.3081	25.2525	24.263	24.8556	24.7849	24.3434		1.3891e-16	163310000	8	0.0478658	0.0534534
Tb927.11.14900	27.8217	27.9175	27.9924	28.0498	28.081	27.76		1.1051e-95	1640800000	46	0.163597	0.0530707
Tb927.11.7780	30.8867	30.9427	31.0777	31.1854	30.8391	31.0415		0	13392000000	123	0.160535	0.0529887
Tb927.11.2920	24.1473	24.4022	24.7242	24.5243	24.244	24.6623		9.6376e-11	141730000	14	0.0838056	0.0522753
Tb927.3.1120	33.578	33.941	33.4129	33.7147	33.6139	33.76		0	90515000000	328	0.10924	0.0522156
Tb927.10.10160	24.3361	24.531	24.7526	24.2959	24.456	25.0242		0.00024525	154180000	6	0.068009	0.0521247
Tb927.11.7510;Tb927.11.7460	33.6275	33.8868	33.7191	33.81	33.9317	33.648		0	94224000000	475	0.162944	0.0521139
Tb927.3.5610	26.2736	26.3666	26.4429	26.4334	26.4216	26.3831		4.0369e-72	546170000	19	0.376942	0.0516307
Tb927.5.3360	25.296	25.4496	25.6032	25.4319	25.3212	25.7503		3.6067e-12	287530000	13	0.111901	0.0515385
Tb927.10.4280	30.133	30.1611	29.9809	30.3895	30.2084	29.8311		2.8798e-107	7496400000	76	0.0994086	0.0513503
Tb927.11.9190	24.1522	24.3437	24.3031	24.4059	24.2136	24.3333		0.00012852	126480000	4	0.22847	0.0512575
Tb927.7.3090	24.3329	24.5851	24.691	24.515	24.8609	24.3859		2.4199e-18	153090000	11	0.0965012	0.0509446
Tb927.7.990	28.282	28.2941	28.7875	28.744	28.2198	28.552		5.5043e-94	2358600000	61	0.0739954	0.0507482
Tb927.6.4090	27.8048	27.911	28.0617	27.9653	27.7461	28.217		6.6766e-41	1783500000	44	0.109764	0.0502593
Tb927.10.3580	26.1427	26.1062	26.6169	26.2679	26.3818	26.3643		7.1099e-18	517600000	17	0.0986198	0.0493673
Tb927.7.3330	27.9389	27.7478	27.7966	28.0888	27.9237	27.6173		5.7736e-46	1709300000	39	0.110591	0.0487906
Tb927.3.4850	26.705	27.0607	26.8873	26.8605	26.8253	27.112		5.3656e-35	777490000	16	0.120384	0.0482457
Tb927.10.5280;Tb11.v5.0248	28.8761	28.7044	29.1414	28.9652	28.7843	29.1163		8.3901e-110	3195800000	82	0.101468	0.0479851
Tb927.2.3180;Tb11.v5.0782	28.106	28.1034	27.997	28.2067	28.0249	28.1184		1.3303e-72	1771700000	63	0.275385	0.0478477
Tb927.10.6630	34.129	34.2398	34.3504	34.1535	34.3288	34.3794		0	131130000000	438	0.179041	0.0475362
Tb927.11.5500	27.6889	27.4357	27.9579	27.8304	27.6061	27.7873		3.7437e-54	1387800000	47	0.0953165	0.0471007
Tb927.6.5070;REV__Tb927.11.2160	30.2661	30.0839	30.0448	30.1225	30.1392	30.2734		0	7368000000	108	0.200247	0.0468032
Tb927.3.1610	25.119	24.8806	25.052	24.9585	24.9538	25.2794		1.535e-21	212610000	11	0.123845	0.0467319
Tb927.8.3860	25.8302	25.5865	25.7877	25.7253	25.8001	25.8192		1.8119e-06	350590000	6	0.207673	0.0467288
Tb927.11.12590	27.0175	27.0782	27.0473	27.3176	26.8181	27.1474		2.9663e-67	877790000	25	0.106992	0.0467224
Tb927.4.3190;Tb927.4.3460	26.3532	26.4786	26.1589	26.2095	26.384	26.5362		3.5461e-09	525630000	11	0.1193	0.0463651
Tb927.10.10120	26.0774	26.0094	26.2744	26.5518	25.8457	26.1024		2.797e-31	463910000	20	0.0686422	0.0462132
Tb927.11.6630	27.3112	27.7053	27.3538	27.58	27.2441	27.6845		3.8932e-59	1157300000	31	0.0840419	0.046086
Tb927.10.13830	26.5462	26.5633	26.578	26.5753	26.6346	26.6134		6.0606e-20	618700000	14	0.831115	0.0452843
Tb927.9.2320	27.2462	27.6701	27.8481	27.3792	27.6451	27.8745		3.9766e-66	1270300000	61	0.0641151	0.0448348
Tb927.10.1100;Tb927.6.4690	32.6585	32.7728	32.5187	32.7605	32.582	32.7413		0	43071000000	177	0.16877	0.044604
Tb927.10.6180	25.082	25.2081	22.8369	22.7817	25.2302	25.2476		1.5839e-09	242360000	4	0.0122337	0.0441831
Tb927.11.11010	29.2743	28.4673	28.9045	29.0958	28.8308	28.8492		3.9722e-110	3159100000	63	0.0565546	0.0432135
Tb927.7.2410	27.9776	27.8736	28.1103	28.2398	27.6806	28.1695		2.5325e-83	1689700000	60	0.0749304	0.0428371
Tb927.9.4300	29.0441	28.9411	29.188	28.9108	29.0721	29.3171		5.6764e-124	3507400000	76	0.103297	0.0423024
Tb927.8.5640	27.778	27.7071	28.0086	27.7188	27.7403	28.1613		5.1669e-78	1490700000	31	0.0823344	0.0422541
Tb927.9.14160	29.7137	29.8758	29.8294	30.1204	29.6661	29.7589		6.6384e-89	6178800000	71	0.0964499	0.0421696
Tb927.10.6190	27.3503	27.6605	27.5798	27.5487	27.5611	27.6068		1.3917e-93	1209100000	31	0.154549	0.0419731
Tb927.11.6170	29.0156	28.7	29.0381	28.9391	29.0134	28.9269		1.3761e-296	3228300000	93	0.127802	0.0419254
Tb927.7.3780	29.1244	28.9013	29.3978	28.9634	29.1725	29.4124		1.3122e-84	3749700000	90	0.0706994	0.0415847
Tb927.10.2800	25.2216	25.1801	24.9745	25.4945	25.1269	24.8774		0.0013153	231320000	2	0.0688488	0.0408312
Tb927.10.11270	24.9967	25.4254	25.3266	25.2837	25.3418	25.2454		5.376e-11	250470000	13	0.10349	0.0406952
Tb927.9.2160	28.0675	27.4533	27.378	27.5759	27.8529	27.5914		7.5425e-57	1319400000	27	0.0556521	0.0404587
Tb927.3.3740	29.7067	29.5888	29.7355	29.6051	29.8051	29.7409		1.5639e-153	5370000000	107	0.191526	0.0399977
Tb927.9.6870	30.7799	30.9582	30.9852	31.0505	30.8973	30.8951		6.189e-108	12914000000	55	0.169779	0.0398598
Tb927.5.1130	26.4228	26.7936	26.9718	26.8461	26.5193	26.9407		2.4293e-19	707440000	23	0.0623129	0.0392984
Tb927.3.910	28.3755	28.5621	28.7131	28.562	28.6791	28.5248		1.5642e-88	2461900000	55	0.121143	0.0383848
Tb927.11.9400	28.7934	28.4661	28.8722	28.8379	28.7472	28.6609		1.8029e-88	2756600000	62	0.0950077	0.0380885
Tb927.7.1640	24.3437	24.5118	24.845	24.6947	24.3782	24.7416		3.7552e-09	157490000	5	0.0668294	0.0379728
Tb927.7.4550;Tb11.v5.0268	26.7108	26.9675	26.862	27.2372	26.9583	26.4587		2.7883e-66	764640000	16	0.051231	0.0379384
Tb927.4.750;Tb927.3.2250	31.6521	31.4687	31.123	31.5559	31.4057	31.396		2.0439e-199	18838000000	77	0.076692	0.0379327
Tb927.8.870	24.162	23.7855	23.6514	24.3023	23.7253	23.6835		0.0011511	86147000	6	0.047965	0.0373878
Tb927.10.4900	27.0605	27.0759	27.2287	27.0753	27.0557	27.3455		5.5471e-146	908530000	35	0.117261	0.0371348
Tb927.1.4250	28.3359	28.3382	28.4253	28.2316	28.4026	28.5766		3.5464e-78	2156300000	57	0.122113	0.0371246
Tb927.10.4330;Tb11.v5.1012;Tb10.v4.0043	27.0572	27.0852	26.9787	27.0779	27.1424	27.0107		4.3477e-91	880300000	34	0.269869	0.0366243
Tb927.4.470	31.6304	31.6408	31.2183	31.4214	31.6786	31.4993		8.0235e-259	20303000000	74	0.0762893	0.0366135
Tb927.10.4940;Tb11.v5.0596	26.3268	26.8938	26.615	26.2978	26.6535	26.9941		7.9732e-25	642820000	25	0.0454575	0.0366116
Tb927.10.4080	29.2386	29.1191	29.049	29.3105	29.2311	28.9744		4.3729e-93	3748900000	40	0.106501	0.0364113
Tb927.5.2810	24.3423	24.399	24.842	24.5345	24.4651	24.6911		3.0182e-06	150280000	9	0.0684776	0.0357672
Tb11.v5.0616	27.1144	26.9207	27.164	27.0889	27.1277	27.0897		5.9639e-106	889960000	37	0.166295	0.035745
Tb927.7.2190	30.5754	30.894	31.0214	30.755	30.7836	31.059		4.9293e-43	12022000000	47	0.0713619	0.0356102
Tb927.10.12960	26.9576	27.5242	26.5763	27.1394	27.0341	26.9914		2.8783e-38	856060000	22	0.0409249	0.0356089
Tb927.10.4880	28.2283	28.3803	27.9785	28.1916	28.2687	28.2305		2.447e-37	1998100000	26	0.097335	0.0345542
Tb927.4.1660	26.3681	26.5522	26.8748	26.6856	26.2832	26.9298		3.3394e-37	655780000	26	0.0464001	0.0345306
Tb927.11.16490	29.1816	29.3239	29.2622	29.237	29.2437	29.3897		1.2886e-126	4004100000	52	0.187337	0.0342115
Tb927.8.1990	32.7938	32.7385	32.2878	32.9567	32.4883	32.4776		1.0808e-107	41489000000	96	0.0490125	0.034153
Tb927.3.3610	26.9328	27.283	27.298	27.0198	27.3354	27.2608		4.4107e-51	944690000	22	0.0735579	0.0340551
Tb927.6.1860	25.8583	25.6836	25.7426	25.5962	25.6015	26.1879		5.5247e-16	356200000	11	0.0538878	0.0337232
Tb927.10.9700;Tb11.v5.0773	24.1497	22.679	24.1536	24.178	22.6301	24.2748		1.245e-10	90443000	3	0.014469	0.033591
Tb927.11.2470	33.03	33.1098	33.0509	32.9892	33.1477	33.1544		0	57063000000	274	0.202527	0.0335286
Tb927.11.8140	26.9188	27.4142	26.7543	27.3494	26.641	27.1974		1.4043e-22	870250000	11	0.0365545	0.0335286
Tb927.10.14150;Tb11.v5.0606	31.2699	31.2625	31.0137	31.2318	31.4204	30.9935		3.057e-173	15615000000	143	0.0731223	0.033158
Tb927.10.2550	25.6145	25.8208	25.8328	25.9482	25.5172	25.902		8.2124e-34	355490000	14	0.0708352	0.0331313
Tb927.9.5880	28.4285	28.3822	28.2876	28.3651	28.495	28.3358		1.6788e-125	2161400000	57	0.178983	0.0325451
Tb927.3.3820	27.1559	27.1117	27.3648	27.0105	27.0904	27.628		1.4481e-30	967150000	22	0.0497897	0.0322049
Tb927.8.1870	28.9325	28.6576	28.5553	28.9211	28.679	28.6415		2.0416e-181	2781200000	86	0.0741871	0.0320886
Tb927.7.4880	28.1249	28.3299	28.1705	27.682	28.2523	28.7869		2.2916e-70	1994600000	22	0.0312684	0.0320066
Tb927.2.5280	25.7295	25.699	25.9888	26.0753	25.3959	26.042		1.1452e-16	374900000	12	0.0428762	0.0319792
Tb927.7.3510	23.8026	24.3723	24.4854	24.2052	23.5412	25.0093		6.6789e-09	101280000	7	0.0210893	0.0318171
Tb927.7.330	25.4696	25.7493	25.2025	25.5963	25.3768	25.5415		8.1075e-07	291760000	11	0.0591206	0.0310459
Tb927.8.7170	25.5031	25.274	25.4721	25.3744	24.9492	26.0182		8.5189e-14	280850000	9	0.0307084	0.0308628
Tb927.6.1900	31.6349	31.5959	31.6413	31.5653	31.6258	31.7723		3.7431e-261	21323000000	185	0.169377	0.0304343
Tb927.9.11820	24.4569	24.703	24.8252	24.8692	25.4102	23.7967		5.2356e-07	180530000	4	0.019561	0.0303205
Tb927.10.15710	27.0014	27.1125	27.6505	27.2203	26.9661	27.669		9.9591e-23	1018600000	23	0.0336046	0.0303116
Tb927.11.10960	27.6018	27.8957	28.237	28.0342	27.9446	27.8464		3.6394e-42	1591600000	29	0.0510482	0.0302035
Tb927.11.9520	24.8244	25.247	24.9418	24.5566	24.9637	25.5825		7.0164e-27	208350000	16	0.0292168	0.0298525
Tb927.9.7070	30.1979	30.3171	30.148	30.1043	30.1476	30.5006		2.5896e-118	7852300000	71	0.072695	0.0298189
Tb927.10.14510	25.886	26.7165	26.7804	25.9351	26.5417	26.9955		6.3415e-54	592180000	26	0.0222533	0.0297858
Tb927.9.12730	29.0066	28.7526	29.0765	29.0629	28.9325	28.928		8.4411e-112	3234000000	72	0.0906	0.0292568
Tb927.9.9660	30.566	30.5978	30.6996	30.9144	30.4223	30.6139		0	10626000000	122	0.0639876	0.0290972
Tb927.6.4420	23.6463	23.9738	23.4568	21.6654	25.0724	24.4257		1.4059e-10	92628000	4	0.00848291	0.0288798
Tb927.10.11390	33.2038	33.4016	33.1547	33.2759	33.1487	33.421		0	64215000000	188	0.0872069	0.028525
Tb927.8.6380	25.5414	25.9468	26.0649	25.7159	25.9274	25.9946		2.5823e-12	381990000	12	0.0509781	0.0282688
Tb927.11.2530	27.258	27.4333	27.8413	27.6466	27.2776	27.6921		4.6245e-51	1208300000	43	0.0412353	0.0279083
Tb11.02.5390b;Tb11.02.5390	26.5184	26.3214	26.7894	26.7803	26.4656	26.4652		9.8124e-36	618650000	23	0.0514819	0.0272897
Tb927.10.730;Tb11.v5.0822	26.5787	26.6764	26.7492	26.5968	26.7148	26.7746		1.748e-35	669720000	25	0.130123	0.0272465
Tb927.10.12290	26.4683	26.2524	26.6661	26.4153	26.2251	26.827		1.9685e-21	583450000	19	0.0401389	0.02683
Tb927.9.2670	26.4425	27.0502	27.0435	26.7283	26.7876	27.0998		1.5013e-65	754540000	26	0.0364257	0.0264937
Tb927.11.15800	25.5353	25.7595	26.0219	25.746	25.781	25.8692		6.0468e-25	358980000	19	0.0593843	0.0264772
Tb927.5.3330;Tb11.v5.0867	27.3546	27.788	27.817	27.8491	27.4281	27.7614		1.1672e-10	1344100000	13	0.0429008	0.0263214
Tb927.11.10080	25.9044	26.3092	26.1081	26.1806	26.0403	26.1789		2.2365e-74	454100000	12	0.0678349	0.025994
Tb927.11.10320	26.7754	26.8979	26.8175	26.8657	26.9166	26.7862		8.905e-21	740600000	29	0.174284	0.0258884
Tb927.6.4080	25.8261	25.8087	25.9943	26.0359	25.7719	25.8986		3.0954e-26	403290000	19	0.089063	0.0257568
Tb927.11.10880	24.6374	24.6334	24.5593	24.7616	24.5119	24.6338		4.8208e-12	158770000	12	0.114267	0.0257072
Tb927.6.3450	24.7114	24.7671	25.1981	25.1535	25.0963	24.5023		7.8191e-15	198160000	14	0.0308761	0.0251776
Tb927.10.8000	23.5098	23.3575	24.0879	23.2102	24.359	23.4604		6.9574e-13	61762000	4	0.0188184	0.0248318
Tb927.6.2490	27.9657	28.1067	27.4471	28.0667	28.0624	27.4649		7.4015e-32	1531000000	27	0.0277292	0.0248159
Tb927.4.930	24.7546	24.9066	24.6654	24.9927	24.2803	25.1277		6.2664e-35	181800000	16	0.0287748	0.0247243
Tb927.11.7450;Tb11.v5.0600	29.2946	29.4107	29.0463	29.2559	29.375	29.1942		3.6486e-74	3986500000	78	0.0670004	0.0244897
Tb927.11.5150	30.1011	30.1341	30.2669	30.0513	30.1184	30.4056		0	7573500000	121	0.0668092	0.0244223
Tb927.10.11080	24.8998	24.6287	24.7074	25.1176	24.779	24.4112		6.1304e-54	179370000	10	0.0347926	0.0239442
Tb927.9.8130;Tb927.9.8100	30.1131	30.0997	29.8845	30.3369	30.1267	29.7048		2.03e-233	7063900000	72	0.0378316	0.0236874
Tb927.11.2610	30.6895	30.5017	30.5826	30.6079	30.7008	30.5362		0	10393000000	103	0.111035	0.0236829
Tb927.7.1390	24.8037	23.3978	25.2204	25.044	24.8184	23.6275		1.7169e-09	192190000	7	0.00999493	0.0226905
Tb927.9.14330	27.1666	27.6496	27.5632	27.3503	27.454	27.643		6.0577e-99	1145200000	52	0.0423768	0.0226599
Tb927.6.2090	29.552	30.0268	29.585	29.6278	29.8688	29.7343		2.8155e-13	7474600000	20	0.0425966	0.0223217
Tb927.11.270	25.299	25.3064	25.2701	25.3048	25.1314	25.5055		9.8835e-13	255670000	11	0.0666647	0.0220915
Tb927.2.4830	27.0725	27.3597	27.6685	27.5333	27.2662	27.3674		1.3432e-42	1084400000	24	0.0372762	0.0220432
Tb927.11.18680;Tb11.0845	30.5603	30.5379	30.6194	30.7445	30.66	30.3788		1.4862e-149	10891000000	57	0.0632327	0.0218913
Tb927.7.800	25.4108	25.7943	25.6161	25.893	25.5229	25.4706		4.4711e-16	331500000	15	0.0402512	0.0217508
Tb927.9.15150;Tb927.9.15110	33.3488	33.3314	33.2939	33.4538	33.3717	33.2124		3.9754e-203	72577000000	194	0.0983423	0.0212669
Tb927.11.1010	26.3852	26.3904	26.8472	26.5597	26.4993	26.6272		7.3192e-15	609340000	10	0.0430381	0.0211124
Tb927.4.3300	27.6916	27.9274	27.7844	27.8521	27.8963	27.7183		1.7126e-44	1450800000	42	0.0804064	0.0210959
Tb927.5.2050	26.2703	26.3914	26.7599	26.1611	26.6417	26.6814		1.8567e-33	584260000	32	0.0296902	0.0208639
Tb927.5.780	25.9681	26.0213	26.3271	25.8311	26.1898	26.3571		4.1407e-65	450800000	29	0.0341703	0.020525
Tb927.6.3050	27.7078	27.6275	27.8011	28.1585	27.5371	27.5024		3.0788e-152	1395100000	57	0.0296965	0.0205135
Tb927.3.2780	27.2767	27.4756	27.8744	27.3374	27.6514	27.6994		1.3876e-56	1224200000	53	0.0310844	0.020483
Tb927.6.1280	25.511	25.5603	25.3678	25.3417	25.3163	25.8423		2.3871e-22	290240000	16	0.0360815	0.0204417
Tb927.7.2720	26.9192	27.3209	27.5995	27.0651	27.5151	27.3207		6.0333e-51	1050000000	32	0.0273221	0.0204366
Tb927.6.3930	26.5163	26.7192	27.118	26.8382	26.6641	26.9125		8.8164e-31	730490000	13	0.0339626	0.0204252
Tb927.11.5470	26.0965	26.3717	25.8411	26.2556	26.0323	26.0827		1.4947e-34	451130000	18	0.0390037	0.0204175
Tb927.11.8210;Tb11.v5.0573;Tb11.v5.0572	32.1275	32.1071	32.148	32.1448	32.151	32.148		0	29462000000	344	0.640128	0.0204175
Tb927.4.3450	27.8131	28.0279	27.8784	28.109	27.8193	27.8518		6.6395e-89	1563100000	21	0.0591896	0.0202618
Tb927.10.11510	29.055	29.2369	28.949	28.9098	29.0947	29.2967		6.4029e-112	3504100000	63	0.0463149	0.0201092
Tb927.9.7190	27.1439	27.2747	27.4531	27.4676	27.2184	27.2453		9.4474e-44	1023000000	45	0.0539347	0.0198663
Tb927.8.6160;Tb927.8.6150	30.7839	30.4665	31.177	30.8419	30.4107	31.2322		1.5713e-89	12001000000	63	0.0191384	0.0191536
Tb927.8.6330	26.4188	26.5259	26.9665	26.3356	26.8276	26.8033		3.2823e-45	650350000	32	0.0250695	0.0184135
Tb927.8.3320;Tb11.v5.0519	24.1514	24.2336	24.4008	24.3001	24.3087	24.2321		1.4097e-08	125500000	3	0.0786214	0.0183487
Tb927.10.6610	27.9982	28.0526	28.0242	28.0383	28.1071	27.9839		1.0855e-181	1691400000	41	0.16228	0.018074
Tb927.11.16110	26.6683	27.0481	26.6344	26.8853	26.5079	27.0113		3.6593e-23	719700000	19	0.0281239	0.0178738
Tb927.11.11780	26.9763	27.3439	27.3443	27.0092	27.2496	27.459		1.3195e-124	971700000	29	0.0315575	0.0177511
Tb927.11.3430	24.8319	25.0806	24.9005	24.8244	25.2248	24.8153		2.7107e-57	199830000	14	0.0355608	0.0171795
Tb927.10.4040	28.0477	28.4182	28.6214	28.3575	27.8872	28.8922		1.3484e-132	2171800000	49	0.0153537	0.0164859
Tb927.5.2650	26.8307	27.0798	26.8101	27.2163	26.8865	26.6672		2.6527e-20	783260000	21	0.0287366	0.0164769
Tb927.8.5650	29.3044	29.3394	29.7933	29.1538	29.6299	29.6997		2.9597e-210	5136900000	96	0.0208053	0.0154203
Tb927.6.2710	25.1557	25.4567	25.591	25.3833	25.1605	25.7057		5.5334e-18	273940000	13	0.0237462	0.0153701
Tb927.6.2420	28.5419	28.7766	28.4305	28.6906	28.5704	28.5338		1.4793e-44	2495600000	28	0.0437192	0.0153001
Tb927.6.3580	26.8649	26.8676	26.9777	26.7544	26.83	27.1716		1.8486e-73	780180000	38	0.0364763	0.0152702
Tb927.11.15430	31.1902	31.2023	31.3265	31.1515	31.2793	31.3316		0	15746000000	194	0.0688799	0.0144596
Tb927.3.5060	28.6838	28.57	28.7795	28.5904	28.4556	29.0291		1.5088e-78	2674800000	56	0.0239027	0.0139109
Tb927.9.3480	29.2239	29.4619	29.1537	29.4225	29.1734	29.2852		2.9165e-51	4080900000	81	0.0376286	0.0138772
Tb927.6.1890	25.8826	26.3145	26.5186	26.1968	26.1032	26.4569		1.0173e-32	494940000	19	0.0200912	0.0137774
Tb927.11.11830;Tb927.11.11820	29.2605	28.9861	29.6963	29.3475	29.0316	29.605		2.299e-63	4536200000	52	0.0161742	0.0137126
Tb927.11.13380	31.2731	31.3896	31.3638	31.2911	31.2633	31.5122		0	16995000000	351	0.0501665	0.0133934
Tb927.11.12490	23.9885	24.0832	24.5475	24.3228	23.9768	24.3593		2.0926e-15	122510000	8	0.0196952	0.0132682
Tb927.8.6970	26.1497	26.3423	26.4138	26.1775	26.2511	26.5164		2.8806e-29	510150000	20	0.0320583	0.0130831
Tb927.11.7100	26.678	26.7894	26.4754	27.1643	26.5583	26.2594		9.2793e-15	669160000	17	0.0144568	0.0130469
Tb927.11.8280	25.9804	26.0378	26.2069	26.0432	26.1206	26.1002		3.7973e-16	439400000	14	0.0587447	0.0129528
Tb927.10.12110	25.1577	25.3022	25.2732	25.3498	25.0471	25.3746		2.2998e-09	247610000	10	0.0358971	0.0128473
Tb927.11.4520	28.9283	28.8468	29.084	28.776	28.9495	29.171		5.7085e-133	3286000000	51	0.0295455	0.0124741
Tb927.9.11120	25.8424	25.6744	26.2556	25.9839	25.8499	25.9756		2.0908e-20	401060000	9	0.0217754	0.0123285
Tb927.9.4500	29.3104	29.5559	29.546	29.4421	29.4734	29.533		6.9899e-210	4620900000	98	0.0458068	0.0120296
Tb927.10.10590;Tb927.10.10580;Tb927.10.10570;Tb927.10.10560;Tb927.10.10550;Tb927.10.10540;Tb927.10.10530;Tb927.10.10520;Tb927.10.10510;Tb927.10.10500;Tb927.10.10490;Tb927.10.10480;Tb927.10.10470;Tb927.10.10460	34.7067	34.6017	35.1029	34.8115	34.5915	35.0443		3.3528e-89	199010000000	249	0.0187619	0.0120265
Tb927.11.9820	26.6494	26.6513	27.1889	26.7959	26.7277	27.0012		3.0502e-30	749250000	30	0.0186352	0.0117378
Tb927.3.3540	30.8746	31.1542	30.9781	31.0157	31.1309	30.8953		0	13548000000	160	0.0348448	0.0116202
Tb11.v5.0489	29.4817	29.5543	29.5907	29.4966	29.6867	29.4782		0	5394400000	61	0.0506215	0.0115776
Tb927.11.5140	26.7468	27.112	26.1909	26.3027	26.9056	26.8743		2.4302e-102	667180000	16	0.0102805	0.0109812
Tb927.10.1900	26.0284	25.6243	26.3297	26.0885	25.8554	26.0711		4.7552e-22	417490000	15	0.0156064	0.0108713
Tb927.2.1860	24.8193	24.2552	24.885	24.9611	24.4116	24.6193		7.394e-15	166290000	7	0.0131863	0.0108395
Tb927.1.2580	30.2409	30.1109	30.2214	30.0663	30.0887	30.4492		1.0755e-122	7589800000	99	0.0249845	0.0103366
Tb927.10.430	26.978	27.0529	27.3857	27.2228	27.1238	27.1004		1.7401e-53	953440000	27	0.0243179	0.010088
Tb927.8.1560	25.4468	25.0034	25.4389	25.3825	25.3612	25.1753		4.2672e-15	253570000	7	0.0195504	0.0100079
Tb927.11.9120	29.2988	29.1718	29.242	29.1952	29.3089	29.2382		1.4586e-224	3913700000	81	0.0653973	0.00987752
Tb927.8.1720	28.0726	28.2837	28.196	28.2805	27.9468	28.3545		4.5293e-103	1911500000	57	0.0221326	0.00981712
Tb927.5.1630	27.5435	28.0767	27.6619	27.6674	27.645	27.999		8.3244e-28	1417500000	31	0.015348	0.00973129
Tb927.9.2100	24.8973	25.21	25.3954	24.7837	25.1719	25.5755		4.351e-14	238230000	13	0.0108867	0.00948715
Tb927.8.6960;Tb04.24M18.150	26.5938	26.4955	27.3259	26.8973	26.6863	26.8593		1.5469e-27	738570000	22	0.0107155	0.00930468
Tb927.11.15650;Tb11.v5.0667	25.1737	25.1166	25.0912	25.3495	24.598	25.4608		4.634e-10	229550000	7	0.0101791	0.00891558
Tb927.10.5670	29.4759	29.6027	29.716	29.6571	29.6367	29.5276		1.0707e-169	5070900000	105	0.0354177	0.00890668
Tb927.6.2150	26.4053	26.1667	26.3545	26.2647	26.1034	26.5846		4.9202e-44	515540000	18	0.0172638	0.00876681
Tb927.1.1200	25.7045	26.2072	26.2378	26.2874	25.8696	26.0188		2.019e-33	430190000	21	0.0128698	0.00874774
Tb927.11.16590	28.1406	28.1637	28.4231	28.1172	28.0816	28.5547		7.4786e-92	1968300000	55	0.0153768	0.00871404
Tb927.11.3600;Tb927.11.3590;Tb11.v5.1059	33.8143	33.7837	33.7492	33.8008	33.6273	33.943		3.704e-106	95447000000	252	0.0270566	0.00797399
Tb927.3.2190	26.6034	26.8973	26.4241	26.3942	26.7895	26.7648		2.8036e-24	645260000	19	0.0131094	0.00791295
Tb927.3.4640	25.6657	25.1545	25.2431	26.0208	24.8785	25.1872		4.3428e-13	280030000	10	0.00637762	0.00774956
Tb927.6.2190	24.0854	24.0744	23.848	23.9588	24.022	24.0501		9.6505e-13	103650000	5	0.029909	0.00772985
Tb927.11.3250	31.6132	31.2803	31.71	31.61	31.4696	31.5469		0	19413000000	501	0.0175732	0.00764974
Tb927.6.2000	29.7021	29.6688	29.8438	29.5578	29.7102	29.9695		0	5891100000	103	0.0181091	0.00760778
Tb927.9.9030	25.7353	25.8484	25.2916	25.5799	25.4454	25.8722		2.3985e-14	321560000	10	0.0109028	0.00741768
Tb927.3.1970	26.1323	26.3069	25.8045	26.1916	26.0918	25.9823		3.0048e-29	441150000	12	0.014375	0.00733248
Tb927.9.10440	29.3021	29.3731	29.6837	29.4607	29.2572	29.6622		9.5565e-220	4563700000	142	0.0132817	0.00705338
Tb927.5.1520	29.6408	29.6812	29.6418	29.5528	29.7652	29.6669		1.1994e-105	5308700000	63	0.0357384	0.00703812
Tb927.11.6670	24.7607	24.8658	24.8578	24.7674	24.8977	24.8377		1.2039e-07	182990000	4	0.0394103	0.00622876
Tb927.6.5030	27.1753	26.9619	27.583	27.0385	27.3596	27.3405		2.7608e-111	992890000	28	0.00909831	0.00615184
Tb927.5.3410	25.9521	26.2755	25.5801	26.035	25.7453	26.0457		4.1245e-14	408570000	17	0.00846264	0.00610606
Tb927.3.3900	24.495	24.425	24.78	24.2646	24.8599	24.5925		6.7538e-07	155020000	5	0.00860459	0.00564766
Tb927.10.960;Tb11.v5.0631	28.987	29.2636	29.1382	29.1156	29.1559	29.1339		5.1343e-220	3636100000	83	0.0215091	0.0055275
Tb927.10.9820;Tb11.v5.0565	25.3237	24.8942	25.7576	25.2813	25.7612	24.948		4.5722e-17	268450000	14	0.00451544	0.00502141
Tb927.6.4500	30.7351	30.8495	30.1464	30.5846	30.8045	30.3565		6.0784e-145	10417000000	63	0.00599046	0.00490824
Tb927.5.3980	26.4454	26.6212	27.033	26.7372	26.3907	26.9859		3.6837e-28	682660000	26	0.00597988	0.00474167
Tb927.11.10340	25.3895	25.3418	25.5541	25.9612	24.9898	25.3477		7.519e-11	287200000	12	0.00475836	0.00448227
Tb927.10.4050;Tb11.v5.0649	25.5082	26.1164	25.7422	25.7086	25.6998	25.9718		1.8783e-44	358260000	11	0.0069877	0.00447782
Tb927.2.5240	31.9263	32.0647	32.0899	31.9849	31.8941	32.2152		0	27802000000	194	0.0127474	0.0044295
Tb927.9.1850;Tb927.9.1810	28.1902	27.1539	28.3264	28.0728	26.6248	28.9859		4.6074e-13	2003800000	22	0.00169951	0.00431252
Tb927.8.8210;Tb927.4.4120	25.2735	25.3739	25.245	25.1631	24.9429	25.799		9.5839e-06	255540000	6	0.00496077	0.0041701
Tb927.11.9890	28.6511	29.0904	28.968	28.8131	28.7076	29.2009		5.0728e-178	3189700000	67	0.00624399	0.00401878
Tb927.7.1620	28.4627	28.659	28.7596	28.5088	28.6059	28.7783		1.4507e-150	2665700000	73	0.0103552	0.00391642
Tb927.4.3160	25.6659	25.8611	25.8099	25.7051	25.4933	26.1494		1.1735e-20	358090000	20	0.00555121	0.00362778
Tb927.3.940	26.2488	26.2087	26.0345	26.235	26.1541	26.1138		9.8584e-07	464320000	6	0.0149397	0.00357946
Tb927.10.3500	31.6893	31.4879	31.7783	31.5705	31.7076	31.6878		8.6498e-271	21238000000	182	0.0109965	0.00339444
Tb927.6.4000	25.3243	25.7201	25.8586	25.2221	25.6854	26.0002		1.3688e-70	323980000	23	0.00171873	0.00154686
Tb927.10.5240;Tb11.v5.0233	26.2696	26.5928	26.9373	26.9384	26.8765	25.988		0.001347	651200000	11	0.000914934	0.00107892
Tb927.5.4380;Tb05.5K5.30	30.0355	30.0127	30.1077	29.9835	30.0376	30.1379		0	6851600000	128	0.00578864	0.00100263
Tb927.5.3510	32.3287	32.438	32.556	32.4387	32.4829	32.404		0	36439000000	361	0.00438143	0.000986735
Tb927.8.2290	29.106	29.1655	29.1787	29.138	29.0105	29.3021		3.4121e-150	3711900000	48	0.000490131	0.000139236
Tb927.11.7211;Tb11.02.5060b	26.2576	26.3303	26.925	26.2701	26.3617	26.8801		2.2984e-10	596770000	6	0.000357435	-0.000330607
Tb927.11.14820	24.8048	24.7034	24.6819	24.7329	24.509	24.9447		6.4243e-10	171880000	14	0.00272814	-0.00116348
Tb927.3.1940	26.542	26.2832	26.4705	26.7477	26.388	26.1566		1.2006e-19	568030000	21	0.00192792	-0.00118065
Tb927.10.3930	31.9408	31.801	32.4285	32.1476	31.813	32.2057		5.2801e-151	28580000000	109	0.00185207	-0.00136121
Tb927.6.3030	26.2048	25.8279	26.5054	26.3168	25.9253	26.291		8.9569e-45	477200000	17	0.00220053	-0.00166702
Tb927.6.2880	24.2052	24.6726	24.8699	24.3326	24.865	24.5437		3.1154e-11	154070000	6	0.00263647	-0.00214513
Tb927.10.14790	31.485	31.5069	31.532	31.6876	31.363	31.4668		9.7671e-121	18849000000	128	0.00702591	-0.00219472
Tb927.7.7410	29.7	29.9742	30.001	29.9193	29.6765	30.0725		2.5591e-227	6188100000	78	0.00471866	-0.00229454
Tb927.10.7620	26.0211	25.9296	26.0024	26.0479	25.9376	25.9598		1.0299e-101	410150000	19	0.0185045	-0.00258064
Tb927.2.4510	29.0016	29.5455	29.5092	29.1623	29.4019	29.4839		5.7741e-147	4239300000	65	0.0041828	-0.00271543
Tb927.9.3670	23.2548	24.2585	24.3238	24.0747	24.0724	23.6814		6.6528e-07	94853000	3	0.00236197	-0.00283686
Tb927.10.15830	26.1513	26.1054	26.5646	26.3612	26.2387	26.2125		4.2556e-18	503760000	23	0.00599975	-0.00296974
Tb927.11.1250	27.9482	27.9233	28.0131	27.9891	27.877	28.0079		1.4206e-112	1673800000	47	0.0230563	-0.00357628
Tb927.7.6290	25.4082	24.9557	25.5478	25.3423	25.0322	25.5263		1.3199e-20	256640000	10	0.00488682	-0.0036335
Tb927.7.3500	28.7052	28.7873	28.9122	28.4438	28.8512	29.0979		2.2347e-161	2913700000	45	0.00605756	-0.00391769
Tb927.11.17000;Tb11.v5.0404	31.5938	31.3473	31.3088	31.451	31.4255	31.3611		0	17754000000	199	0.0137559	-0.00411034
Tb927.4.3070	24.55	24.5688	25.3414	25.1558	24.4712	24.8207		1.4008e-09	187580000	6	0.00393681	-0.00417519
Tb927.3.1730	27.05	27.2951	27.0502	26.8697	27.0364	27.4765		1.3177e-22	912450000	22	0.00653177	-0.00419235
Tb927.11.1680	27.0808	27.1113	27.4327	27.1353	27.1611	27.3157		1.1837e-66	966050000	38	0.0104919	-0.00425021
Tb927.11.5000	28.2135	28.0851	28.5997	28.2233	28.2698	28.3914		1.5925e-89	2057200000	65	0.00874825	-0.0045859
Tb927.10.3120	25.851	25.9583	26.2262	26.1838	26.2033	25.6336		2.5415e-69	424470000	20	0.00698576	-0.00490888
Tb927.8.2630	30.1699	29.9586	30.2205	29.9609	30.1648	30.2086		1.055e-283	7211900000	148	0.0138382	-0.00491333
Tb927.8.2030	29.6344	29.2651	29.2191	29.27	29.441	29.3925		1.9508e-230	4338500000	80	0.0111611	-0.00505956
Tb927.11.16600	29.8325	29.9136	29.7443	29.7833	29.7145	29.975		2.7679e-195	5902300000	72	0.0199745	-0.00585429
Tb927.11.11340;Tb11.v5.1036	26.6298	26.5985	26.7091	26.2148	26.7464	26.9573		5.3297e-16	650750000	18	0.00877147	-0.0063165
Tb927.5.2150	25.5885	25.3636	25.206	25.5753	25.1295	25.4336		3.7919e-50	272300000	19	0.0118347	-0.00654411
Tb927.9.9600	28.2443	28.3397	28.5598	28.3697	28.3452	28.4087		2.2811e-99	2151300000	53	0.0223281	-0.0067571
Tb927.8.4810	30.385	30.4285	30.5033	30.5549	30.301	30.4403		7.5631e-49	9161100000	73	0.0268636	-0.0068957
Tb927.4.1890	25.499	25.4222	25.3357	25.339	25.3486	25.5472		8.6298e-14	274530000	11	0.0281313	-0.00734329
Tb927.10.520	30.5236	30.6542	30.8009	30.6553	30.5852	30.7161		2.7423e-278	10862000000	120	0.0262257	-0.00735092
Tb927.6.2930	25.4218	25.5217	26.4765	25.8686	25.2984	26.2305		2.7013e-26	379270000	15	0.00535826	-0.00749143
Tb927.11.12380	30.1716	29.9525	30.0958	30.0026	30.1284	30.0664		5.4032e-230	6955500000	94	0.0324746	-0.00753848
Tb927.11.15240	27.2861	27.7891	27.1112	27.4318	27.3003	27.4314		2.0963e-60	1091200000	27	0.0114015	-0.00761922
Tb927.8.2360	25.5363	25.8138	25.6029	25.6253	25.3525	25.9502		1.102e-09	323960000	14	0.0135518	-0.00834338
Tb927.8.5860	25.546	25.6984	26.2041	25.8148	25.8845	25.7238		2.7876e-11	366160000	14	0.0128585	-0.00843112
Tb927.10.2490	29.6494	29.4487	29.9158	29.5714	29.8357	29.5814		0	5427900000	120	0.0164921	-0.00846799
Tb927.11.14730	29.4476	29.4173	29.7307	29.7337	29.3073	29.5283		2.8701e-190	4843400000	93	0.0173476	-0.0087827
Tb927.4.2000	32.329	32.2261	32.026	32.0603	32.2363	32.2574		1.0391e-289	31068000000	266	0.0263184	-0.00905609
Tb927.3.3220	31.863	31.8836	31.9502	31.9128	31.7519	32.0042		0	24877000000	271	0.0377265	-0.00924683
Tb927.7.4850;Tb11.v5.0167	25.8074	26.8681	26.6784	26.5066	25.798	27.0211		4.0619e-96	588740000	18	0.00600804	-0.00936699
Tb927.10.13960	24.6029	22.7947	24.7101	24.1363	24.3074	23.6353		6.0325e-08	111620000	6	0.00451088	-0.00954692
Tb927.6.3160	30.7277	30.7346	30.7737	30.716	30.6942	30.7955		0	11077000000	148	0.0996571	-0.01006
Tb927.7.3640	27.6505	27.7407	28.1189	27.6642	27.8127	28.002		1.4452e-42	1499700000	28	0.0188508	-0.0104383
Tb927.8.2570	26.5354	26.5079	26.0903	26.3462	26.054	26.7016		1.6343e-39	538270000	16	0.0140144	-0.0106138
Tb927.3.3460	29.0707	28.9262	29.2156	29.2929	29.047	28.8396		8.2005e-63	3481200000	49	0.0223254	-0.0110238
Tb927.10.9970	27.3633	27.1962	27.4723	27.3777	27.2475	27.3732		1.463e-72	1052900000	51	0.0391562	-0.0111256
Tb927.11.16860	26.428	26.4422	26.7667	26.6399	26.4962	26.4674		3.0453e-58	604960000	28	0.0287454	-0.0111472
Tb927.11.7060;Tb927.11.7080	25.2255	25.1913	25.4432	25.1919	25.2881	25.3434		3.3316e-11	253840000	6	0.0432462	-0.0121803
Tb927.11.9580.1;Tb927.11.9580.2	25.3751	25.3194	25.3098	25.2633	24.998	25.7062		4.707e-36	265940000	14	0.0185485	-0.012284
Tb927.3.1140	30.1305	30.0733	30.1131	30.0351	30.1244	30.1202		8.5392e-168	7197700000	100	0.126435	-0.01242
Tb927.10.6850	26.5874	26.3645	26.736	26.5888	26.3106	26.7508		1.1563e-55	611910000	26	0.0234794	-0.0125109
Tb927.9.11110	32.577	32.7125	32.8238	32.6223	32.6433	32.8098		0	43347000000	670	0.043808	-0.0126495
Tb927.7.1910	29.3905	29.6914	29.8943	29.612	29.4877	29.8351		8.571e-199	5233300000	80	0.0244717	-0.0138276
Tb927.2.2970	29.0373	29.2506	29.1701	29.4232	28.8292	29.1638		8.6404e-92	3746000000	46	0.0239918	-0.0139167
Tb927.11.5520	30.9141	32.12	31.6295	30.666	31.7051	32.2501		1.1046e-158	20527000000	86	0.00752979	-0.0141443
Tb927.8.1370	25.3587	25.5018	25.0925	25.8642	24.9644	25.0819		3.3503e-71	263240000	9	0.0143997	-0.014157
Tb927.6.3180	27.7528	27.6322	27.7697	27.6697	27.6695	27.7716		6.5156e-61	1356500000	46	0.0889914	-0.0146796
Tb927.8.6840	27.1394	27.0949	27.1171	26.9322	26.9232	27.4513		1.0225e-35	889860000	46	0.0268752	-0.0148786
Tb927.9.12040	24.1665	24.5904	24.1929	24.1349	24.4253	24.3449		5.6002e-07	126700000	7	0.0291316	-0.0149085
Tb927.11.11330;Tb11.v5.1035;Tb11.v5.1034	34.0407	34.0797	33.9879	33.9628	34.1133	33.9858		0	113700000000	437	0.0962424	-0.0154444
Tb927.9.9870	29.3024	29.3087	29.5454	29.3377	29.2166	29.5536		1.1464e-78	4294200000	68	0.0408674	-0.0161845
Tb927.11.13930	30.6825	30.8942	30.6635	30.5898	30.8102	30.7916		2.9329e-85	11153000000	99	0.051284	-0.0162004
Tb927.6.1430	26.2432	26.1074	26.3043	26.3742	26.2884	25.943		5.1881e-25	483590000	13	0.0364094	-0.0164356
Tb927.4.350	27.0758	26.8964	27.188	26.941	26.8178	27.3512		1.8955e-28	858060000	19	0.0291571	-0.01677
Tb927.11.15440	24.6172	25.1511	24.7239	25.0215	24.7477	24.6715		2.2102e-12	186330000	12	0.0278753	-0.0171502
Tb927.11.14560	32.4046	32.4437	32.549	32.4125	32.4357	32.4975		0	36908000000	335	0.117032	-0.0171954
Tb927.11.970	29.0499	29.2349	28.9292	29.0678	29.1362	28.9572		4.463e-152	3465500000	52	0.0554749	-0.0176048
Tb927.10.14730;Tb11.v5.1062	25.5161	25.3586	25.3977	25.3718	25.2943	25.5524		3.0658e-14	275580000	10	0.0654641	-0.0179749
Tb927.4.1270	32.7049	32.5654	32.2245	32.43	32.5409	32.4696		0	38493000000	265	0.0395766	-0.0180931
Tb927.10.5740	26.2377	26.2756	26.1194	26.1616	26.1118	26.3025		8.0762e-08	487890000	14	0.0852449	-0.0189527
Tb927.10.2880	27.4133	27.2995	27.6568	27.7311	26.984	27.597		1.7877e-85	1152600000	52	0.0238775	-0.0191638
Tb927.6.5000	28.2042	28.4773	28.6363	28.4348	28.1646	28.6601		9.1758e-38	2251700000	37	0.0323809	-0.0194441
Tb927.7.4170	27.054	27.5723	27.8285	27.3628	27.3888	27.6444		4.3156e-08	1346000000	21	0.0252929	-0.0196228
Tb927.7.5050;Tb11.v5.0185	23.9078	23.5747	24.3574	23.9139	24.0246	23.8423		4.7218e-12	104760000	10	0.0267414	-0.0197042
Tb927.10.15430	26.8499	26.9924	27.3402	26.9648	26.7266	27.4313		4.105e-113	868250000	29	0.0248424	-0.0199267
Tb927.3.1930	29.4033	29.5764	29.6401	29.231	29.5305	29.7982		3.9947e-133	4793300000	90	0.0357915	-0.0200246
Tb927.2.1850	23.0626	22.7831	23.7784	22.9777	23.6988	22.8874		2.1088e-05	52027000	5	0.0159941	-0.0200628
Tb927.5.3190	29.2072	29.5052	29.5218	29.4256	29.3084	29.4395		0	4528900000	65	0.0597977	-0.0202421
Tb927.2.510;Tb11.v5.0693	31.6979	31.647	31.696	31.5888	31.756	31.635		1.3829e-229	21271000000	140	0.133046	-0.0203323
Tb927.10.13860	28.3724	28.7029	28.5499	28.6455	28.4423	28.4764		3.4477e-83	2405100000	54	0.0580335	-0.0203826
Tb927.10.5590	25.2968	25.1319	25.2555	25.2945	25.0392	25.2894		2.8495e-20	242140000	11	0.0684909	-0.0203876
Tb11.02.5105b;Tb11.02.5105	25.6561	26.5413	26.1165	26.0217	25.9752	26.2554		1.466e-11	443930000	15	0.0239954	-0.020546
Tb927.11.2200	28.7322	28.7415	28.7349	28.7203	28.7728	28.6536		1.6775e-41	2736600000	53	0.213706	-0.0206331
Tb927.3.5430	30.0966	30.1177	29.7966	30.1172	29.8496	29.9815		5.8731e-288	6814500000	68	0.0521743	-0.0208359
Tb927.9.11770;Tb11.v5.0876	23.3752	23.5777	24.0146	23.9428	22.9672	23.995		8.5219e-07	53303000	8	0.0170136	-0.0208696
Tb927.5.2780	29.6629	29.805	29.6406	29.7379	29.5558	29.7517		2.5035e-147	5357600000	85	0.0859779	-0.0210323
Tb927.6.2660	25.43	25.6672	25.9041	25.3882	25.5801	25.9696		3.8963e-25	326160000	15	0.0305955	-0.021122
Tb927.7.3700	30.5955	30.5137	30.7419	30.6277	30.6134	30.5459		0	10390000000	91	0.100639	-0.021335
Tb927.9.15240	26.6443	26.7149	26.4736	26.3974	26.5748	26.795		1.9122e-15	627880000	8	0.0522203	-0.0218474
Tb927.1.4410	29.0409	28.9099	28.8327	28.9066	29.0114	28.7998		2.7569e-218	3151200000	72	0.0845013	-0.0218894
Tb927.7.6660	27.0708	26.9922	26.7477	27.18	26.7085	26.8557		2.7706e-16	795340000	18	0.0418671	-0.0221748
Tb927.6.4140	28.3291	28.2498	28.7277	28.4067	28.3992	28.4338		8.7795e-58	2301500000	35	0.0485244	-0.0222874
Tb927.5.3710	27.4692	27.9062	28.1895	27.9018	27.6017	27.9944		8.2873e-143	1495200000	37	0.0293892	-0.0223217
Tb927.3.3250	27.9445	28.0741	27.8794	27.8197	27.9155	28.0952		2.9239e-59	1603200000	38	0.0751286	-0.022522
Tb927.3.4820	26.6721	26.963	27.0617	26.6443	26.7231	27.2618		7.8486e-59	764880000	20	0.0315831	-0.0225271
Tb927.7.7090	27.1673	27.6205	27.2587	27.3825	27.0758	27.5192		1.2103e-23	1054200000	18	0.0385611	-0.0229836
Tb927.3.750	27.1786	27.3793	27.4421	27.5019	27.1386	27.2878		1.3532e-40	1042300000	27	0.0589287	-0.0238845
Tb927.9.11850	32.4593	32.3221	32.4977	32.3814	32.4601	32.3652		0	36325000000	417	0.136895	-0.0241521
Tb927.9.13460	27.0629	26.8377	27.1896	26.8215	26.8423	27.3536		1.2905e-56	879460000	17	0.0383799	-0.0242678
Tb927.10.7070	27.4591	27.8762	27.8736	27.6794	27.4514	28.0046		3.3802e-17	1371500000	22	0.0369074	-0.0245145
Tb927.9.9230	25.387	25.1744	25.1816	25.1156	25.2457	25.306		8.6795e-18	243720000	10	0.0941656	-0.0251598
Tb927.1.2670	28.8514	28.4298	28.8965	28.6383	28.6823	28.7814		3.0273e-138	2737300000	47	0.0528111	-0.0251884
Tb927.9.12450	28.0376	28.2077	27.9905	27.7612	27.9384	28.4601		1.0564e-41	1749700000	40	0.0368482	-0.0253798
Tb927.8.6950;Tb927.4.5370	24.6867	24.6564	24.5408	25.0188	24.5993	24.1895		8.5564e-06	161220000	7	0.0332769	-0.0254688
Tb927.11.7350	31.5051	31.5308	31.6114	31.4033	31.3802	31.7873		5.311e-73	20042000000	117	0.0612843	-0.0255095
Tb927.10.4850	27.8738	27.8067	28.1813	27.6823	27.9804	28.1221		5.3909e-83	1597700000	50	0.0476792	-0.0256488
Tb927.11.13920	25.7695	25.7371	25.7837	25.7135	25.7356	25.7632		4.5823e-38	350250000	19	0.491592	-0.0259844
Tb927.10.9160	29.2377	28.8617	29.5721	28.8407	29.1991	29.5533		2.4804e-72	3893800000	53	0.0284718	-0.0261262
Tb927.10.1620;Tb11.v5.0643	27.0144	27.2855	27.518	27.1094	27.1378	27.4917		2.5209e-52	1003700000	49	0.0444622	-0.0263462
Tb927.10.8380	26.8241	27.2389	27.0064	26.8137	27.0441	27.1322		9.0149e-18	837110000	14	0.0561476	-0.0264454
Tb927.10.14040	26.9467	27.3485	27.2027	26.7516	27.2267	27.4396		2.0637e-35	921200000	28	0.0361821	-0.0266317
Tb927.5.4420;Tb05.5K5.70	34.89	34.8875	34.9299	34.8125	34.8656	34.949		0	210110000000	628	0.229081	-0.0267105
Tb927.9.7830	28.6827	28.495	28.091	28.8705	28.4381	27.8796		9.9957e-18	2318200000	17	0.0252136	-0.026825
Tb11.v5.0517;Tb927.11.4050	26.1161	26.013	26.31	26.095	25.8724	26.3908		7.868e-21	458250000	22	0.0501725	-0.0269388
Tb927.2.4230;Tb11.v5.0827	33.7848	33.774	33.8952	33.864	33.6211	33.8879		0	93415000000	419	0.0967572	-0.0269826
Tb927.11.11090	29.5659	29.9452	30.0674	29.8772	29.8479	29.7714		2.9132e-140	6042800000	50	0.0577288	-0.0273603
Tb927.9.14200	27.2384	27.2972	27.1388	27.2373	26.9472	27.4075		7.7273e-44	956230000	29	0.0632308	-0.027483
Tb927.1.3110	26.2743	26.4567	26.1872	26.3438	26.0823	26.4088		1.4616e-20	506030000	23	0.0718156	-0.0278091
Tb927.3.1270	30.1852	30.3572	30.2128	30.0216	30.1419	30.5071		2.8922e-38	9033100000	61	0.059151	-0.0282186
Tb927.11.870	26.7576	26.5322	26.4682	26.6951	26.4346	26.5412		1.4755e-23	612590000	14	0.0832279	-0.0290184
Tb927.3.5240	27.0992	27.0687	26.8489	27.1251	26.8344	26.9697		9.4264e-67	827190000	27	0.0841878	-0.0291678
Tb927.7.710	29.1291	29.0494	28.9278	29.0513	29.0468	28.92		0	3371300000	105	0.139724	-0.0294005
Tb927.10.7280	30.7683	30.8539	30.9305	30.7753	30.8412	30.8474		0	11792000000	184	0.202178	-0.029609
Tb927.8.4280	27.3922	28.1937	27.914	27.1496	28.0038	28.2575		3.7858e-127	1494200000	21	0.0228441	-0.0296936
Tb927.10.3260;Tb11.v5.0825	27.6266	27.8455	27.8016	27.6619	27.6468	27.8754		9.1749e-52	1383300000	41	0.100975	-0.0298672
Tb927.3.3030	23.6974	24.0993	24.501	23.4392	24.4664	24.3019		1.3926e-08	110950000	6	0.0240099	-0.0300166
Tb927.8.6930;Tb927.4.5390	28.213	28.1974	28.3059	28.0778	28.0949	28.4534		2.0511e-114	1932600000	54	0.0784177	-0.0300967
Tb927.9.10840	27.4299	27.223	27.265	27.2075	27.3068	27.3124		7.1209e-39	1013600000	23	0.146814	-0.0303841
Tb927.11.14300	28.5448	28.1058	28.8817	28.2748	28.5208	28.6452		4.6669e-80	2367600000	65	0.0390992	-0.0305036
Tb927.6.2790	25.3854	26.8804	26.7056	25.1659	26.4752	27.2387		7.712e-24	564960000	13	0.0123777	-0.0305087
Tb927.3.4650	25.8134	26.658	26.4265	25.6999	26.4209	26.684		6.8768e-10	515330000	12	0.0252426	-0.0309792
Tb927.11.720;Tb11.0840	27.4101	27.193	27.1266	27.3815	27.2632	26.9919		7.8244e-73	978520000	33	0.0710332	-0.0309989
Tb927.5.3220	29.1349	29.3495	28.8579	29.1284	29.1729	28.9471		8.9376e-54	3628500000	34	0.064821	-0.0313161
Tb927.10.4760	29.0935	29.5476	29.3098	29.3488	29.0141	29.4932		2.4033e-77	4078000000	39	0.0529378	-0.0315653
Tb927.11.6460	30.3374	30.1141	30.5033	30.3249	30.2699	30.2647		0	8427100000	135	0.0929723	-0.0317732
Tb927.3.680	27.7625	28.4793	28.4935	27.9964	27.9438	28.6995		6.2291e-62	2073700000	50	0.0294486	-0.0318635
Tb927.11.6000	27.4154	27.305	27.9336	27.6088	27.3805	27.5681		2.2185e-91	1227200000	54	0.0504855	-0.0321846
Tb927.7.2510	28.0179	28.3173	27.5302	27.7484	27.683	28.3363		2.5577e-13	1587200000	10	0.033519	-0.0325966
Tb927.3.4190	26.6768	27.1778	26.8767	27.021	26.4858	27.1265		3.6405e-72	784510000	31	0.0425629	-0.0326271
Tb927.11.8260	25.1183	25.5965	26.0434	25.1493	25.6248	25.8852		1.4633e-09	314890000	16	0.0304997	-0.0329876
Tb927.10.15740	30.2338	30.482	30.0918	30.169	30.2525	30.2867		0	8066100000	115	0.0929944	-0.0331326
Tb927.11.11310	25.239	25.0744	25.4857	25.3603	25.328	25.0111		1.0003e-22	248040000	12	0.0666903	-0.0332292
Tb927.9.7820	27.634	27.8297	27.5702	27.5534	27.783	27.5969		3.7932e-199	1325900000	36	0.107868	-0.0335242
Tb927.9.2620	25.6667	25.6494	25.6862	25.7735	25.5416	25.5863		6.4682e-31	328000000	22	0.163936	-0.0336469
Tb927.8.3260	24.2587	24.0676	23.6869	24.9022	24.6337	22.3754		5.0811e-13	127410000	7	0.0129317	-0.0339832
Tb927.10.7240	26.897	26.9778	26.9045	26.8513	26.9967	26.8271		4.6702e-33	782550000	30	0.211126	-0.0347493
Tb927.11.15500	24.6213	24.5674	24.63	24.7933	24.1959	24.7252		2.7638e-35	155500000	13	0.0597272	-0.0347818
Tb927.6.1250;Tb11.v5.0743	26.1749	26.0532	26.2531	26.2534	26.0899	26.0324		3.0654e-21	459870000	22	0.137754	-0.0352033
Tb927.3.1250	26.261	27.3324	27.0639	26.6269	26.6258	27.2985		1.7588e-121	771600000	12	0.0285844	-0.0353991
Tb927.8.3310;Tb11.v5.0520	27.6077	27.4412	27.4925	27.3399	27.6303	27.4648		2.302e-32	1236700000	20	0.124396	-0.0354487
Tb927.11.11570	25.994	26.1287	26.6446	26.1291	26.2793	26.2516		1.0211e-51	497780000	21	0.0571034	-0.0357431
Tb927.7.680;Tb11.v5.0778	25.1095	25.6131	25.7865	25.8811	25.2821	25.2379		1.8772e-16	296690000	13	0.0396876	-0.0359872
Tb927.8.6660	30.7269	30.7569	31.1545	30.7408	30.8235	30.9658		0	12160000000	160	0.0780976	-0.0360311
Tb927.1.3450;Tb11.v5.0619	28.9923	29.1044	29.13	28.9458	28.9651	29.2074		2.0784e-104	3742300000	52	0.131809	-0.0361258
Tb927.2.2390	26.8884	26.9176	27.1116	26.8445	26.7356	27.2282		1.4992e-15	804400000	17	0.0728471	-0.0364723
Tb927.4.3030	28.2636	28.3105	28.7968	28.2201	28.3536	28.6863		7.0899e-79	2266400000	42	0.0546132	-0.0369778
Tb927.1.1710	31.5147	31.7235	31.8118	31.602	31.5881	31.7486		0	21301000000	316	0.12461	-0.0371373
Tb927.11.630	33.22	33.2999	33.4248	33.1804	33.2671	33.3843		0	66061000000	477	0.156317	-0.0376333
Tb927.11.2580	24.4901	24.5923	24.7364	24.9764	24.3001	24.4289		1.1725e-08	157870000	6	0.0560305	-0.0378145
Tb927.10.7500	33.349	33.0837	33.3224	33.142	33.3254	33.1737		0	67081000000	344	0.128342	-0.0380236
Tb927.11.8190	29.901	29.9083	29.8571	29.8605	29.8249	29.8662		9.4745e-146	6109400000	59	0.690782	-0.03825
Tb927.11.9510	29.0499	29.3158	29.5922	29.3404	29.1597	29.3425		3.4049e-225	4117300000	91	0.0757413	-0.0384916
Tb927.10.2310	30.243	30.3135	30.158	30.057	30.2587	30.2828		2.2742e-55	7677600000	74	0.159707	-0.038669
Tb927.10.15360	32.4789	32.5165	32.6466	32.422	32.5186	32.5844		0	38561000000	371	0.20063	-0.0390422
Tb927.10.6310;Tb11.v5.0275	25.1714	25.2431	25.6991	24.7448	25.6983	25.5517		3.7528e-28	269690000	16	0.0372641	-0.0395991
Tb927.11.370	31.9006	31.9046	31.9356	31.8774	31.8872	31.8555		0	24940000000	215	0.96191	-0.0402234
Tb927.9.4200	27.3135	27.6031	27.4958	27.1905	27.4036	27.697		5.4893e-54	1128500000	44	0.0790144	-0.0404205
Tb927.3.1670	25.0821	24.606	24.9796	24.9672	24.8314	24.7432		5.5557e-17	192400000	14	0.0882052	-0.0419585
Tb927.5.3030	28.2967	28.368	28.599	28.1801	28.3744	28.5827		7.5256e-166	2182100000	71	0.095802	-0.0422014
Tb927.6.3280	26.438	26.5126	26.9013	26.4013	26.5545	26.7691		4.5213e-30	645350000	22	0.0782638	-0.0423031
Tb927.11.8980	25.2269	25.2938	25.9509	25.5992	25.36	25.3844		8.077e-15	293980000	11	0.0570765	-0.0426788
Tb927.10.2640;Tb11.v5.0525	28.9869	28.9295	29.3126	28.8712	29.1257	29.104		3.9338e-148	3496400000	93	0.099469	-0.0427252
Tb927.7.2760	25.4244	25.3775	25.5302	25.2819	25.0024	25.9185		4.4861e-19	281570000	11	0.0507088	-0.0430921
Tb927.10.15570	27.999	28.4224	28.2313	28.1746	28.167	28.181		4.5947e-69	1944600000	44	0.120726	-0.0433413
Tb927.3.760	29.8032	29.8333	29.9413	29.7401	29.8031	29.9041		2.4376e-106	5908600000	90	0.248444	-0.0435022
Tb927.5.2090;Tb927.7.5650;Tb11.v5.0849;Tb927.10.15400	28.3788	28.6966	28.6066	28.3807	28.7382	28.4315		2.7057e-269	2425500000	63	0.101032	-0.0439046
Tb927.10.11660	29.6086	29.5871	29.8545	29.5899	29.5641	29.7641		1.9759e-152	5326200000	67	0.143103	-0.043979
Tb927.9.12890	27.767	27.5391	28.016	27.9965	27.5691	27.6227		2.0145e-18	1428800000	22	0.076561	-0.0445709
Tb927.7.4670;Tb11.v5.0152	29.7866	29.7086	29.8628	29.6336	29.5961	29.992		8.9889e-103	5629300000	51	0.115546	-0.0454629
Tb927.11.3300	26.3816	26.2889	26.513	25.9917	26.551	26.504		7.2784e-26	533900000	24	0.0792904	-0.0456072
Tb927.11.9900	23.2075	23.4424	23.78	23.3182	24.3262	22.6479		1.6552e-06	78517000	4	0.028168	-0.0458539
Tb927.6.2410	24.525	24.7036	24.6803	24.2516	24.7776	24.7419		3.0824e-13	158310000	10	0.0855644	-0.0459347
Tb927.8.2550	27.7786	27.8815	27.9721	27.8572	27.7873	27.8497		3.422e-72	1509900000	50	0.280521	-0.0459925
Tb927.1.1750	27.3398	27.5941	27.4402	27.3695	27.3839	27.4815		7.986e-209	1115000000	36	0.201975	-0.046402
Tb927.11.2380	24.5959	24.5855	24.8066	24.3981	24.5615	24.8889		3.406e-08	161110000	5	0.0968514	-0.0465266
Tb927.10.5380;Tb11.v5.0337	28.505	28.4026	28.7076	28.2086	28.4976	28.7689		3.5653e-193	2390700000	85	0.0839088	-0.0466811
Tb927.11.2550	26.128	26.0766	26.3853	26.015	26.0334	26.4006		1.5525e-76	466120000	20	0.100156	-0.0469634
Tb927.11.7280;Tb11.v5.0255	26.3649	26.5574	26.7688	25.9763	26.8552	26.7183		1.8743e-11	607760000	8	0.0513017	-0.0470765
Tb927.11.2640	29.2431	29.3502	29.4276	29.2831	29.0328	29.5621		1.7084e-110	4177600000	72	0.0989019	-0.0476449
Tb927.10.13720	32.0287	32.0791	32.1852	31.983	32.071	32.0941		5.7691e-209	28228000000	145	0.311808	-0.0482426
Tb927.1.570	27.6332	27.6203	27.4474	27.3206	27.4763	27.7587		2.541e-33	1205600000	45	0.116397	-0.0484104
Tb927.10.14200	27.4328	27.5821	27.4834	27.3557	27.4173	27.58		3.5755e-33	1145100000	29	0.217371	-0.0484473
Tb927.4.3400	25.8836	26.3224	26.5348	25.8836	26.2872	26.4244		1.21e-21	598400000	26	0.0631242	-0.0485051
Tb927.10.660;Tb11.v5.0500	27.6897	27.6148	27.6939	27.6806	27.8343	27.337		4.7596e-65	1309800000	30	0.110943	-0.0488389
Tb927.10.7450	30.1928	30.4319	30.1554	30.3711	30.0598	30.2012		1.7525e-109	7800400000	59	0.136235	-0.0493774
Tb927.6.1770	28.9359	29.1115	29.1634	28.8523	28.7939	29.4154		4.2915e-177	3450500000	75	0.0784806	-0.0497322
Tb927.4.1100;Tb927.11.680;Tb11.0880	31.6406	31.885	31.8638	31.7657	31.7698	31.7038		1.8109e-61	23104000000	143	0.221861	-0.0500151
Tb927.11.5400	29.7998	29.881	29.9983	29.8124	29.8022	29.9141		5.2611e-146	6088500000	111	0.270356	-0.0501537
Tb927.11.9760	29.9765	30.1622	30.1533	30.0249	30.0457	30.0698		1.4421e-143	7105600000	62	0.301225	-0.0505257
Tb927.5.960;Tb927.3.3280	28.5874	28.6491	28.5535	28.6247	28.556	28.4578		1.2969e-77	2472800000	48	0.335586	-0.0505263
Tb927.11.3270	26.3863	26.6175	26.7483	26.773	25.9681	26.8586		1.8163e-50	619770000	22	0.0544011	-0.0507641
Tb927.3.1290	30.8869	30.9146	30.9312	30.9101	30.7846	30.8855		0	12552000000	184	0.473849	-0.0508652
Tb927.6.3020	24.9629	25.064	25.4355	24.6967	25.0773	25.5352		1.516e-30	228680000	13	0.0590408	-0.0510661
Tb927.4.1340	31.4303	31.6956	31.7299	31.4851	31.6117	31.6057		0	20694000000	201	0.174166	-0.0511106
Tb927.2.170	28.6578	28.469	29.0132	28.7226	28.5451	28.7186		1.27e-120	2736400000	69	0.101623	-0.05126
Tb927.11.15230	28.871	29.5472	28.4246	28.9903	29.0099	28.6877		1.8398e-37	3243900000	37	0.0486289	-0.0516109
Tb927.6.2050	30.539	30.4268	30.3183	30.4897	30.3651	30.2736		0	9292800000	111	0.207479	-0.0518697
Tb11.02.5380b;Tb11.02.5380	30.6772	30.5751	30.6359	30.589	30.6133	30.5301		0	10188000000	208	0.507899	-0.051967
Tb927.7.7280	29.4557	29.7494	29.7051	29.4609	29.586	29.7072		3.057e-100	5118100000	65	0.156684	-0.0520547
Tb927.1.1030;Tb11.v5.0436	30.1535	30.1467	30.3752	30.015	30.0762	30.428		8.9538e-191	7698000000	108	0.119138	-0.0520655
Tb927.7.2330	26.9816	26.9648	26.7777	26.8166	26.9301	26.8209		9.9296e-73	777410000	25	0.252099	-0.0521374
Tb927.3.4580	29.1916	29.1602	29.3615	29.0805	29.1755	29.3005		4.1875e-126	4018800000	66	0.209226	-0.0522302
Tb11.02.5420b;Tb11.02.5420	29.5104	29.7552	29.7177	29.5043	29.4146	29.9067		4.9494e-232	5128500000	95	0.104674	-0.052522
Tb927.8.1230	29.3758	29.9255	29.6487	29.56	29.4274	29.8027		4.4905e-29	5095900000	29	0.092319	-0.0532602
Tb927.10.5850	24.7704	24.1903	25.1746	24.8476	24.154	24.9732		0.00082805	167060000	4	0.0449632	-0.0534922
Tb927.6.4540	29.8225	29.8358	30.1665	29.8969	29.8551	29.911		7.3903e-246	6301800000	90	0.16624	-0.053964
Tb927.6.1990	26.0826	26.1615	25.6994	26.2151	25.8177	25.7475		6.3879e-45	406320000	10	0.0890775	-0.0544065
Tb927.9.10790	27.2645	26.6899	26.4195	27.0115	26.8282	26.3702		2.3194e-30	722120000	27	0.0566441	-0.0546633
Tb927.9.11490;Tb927.9.11470	30.5603	30.7256	30.8077	30.5394	30.5542	30.835		2.8085e-61	10503000000	45	0.159264	-0.0550124
Tb927.9.12810	25.1962	25.301	25.4867	25.142	25.3172	25.3596		1.2396e-08	253700000	9	0.179819	-0.0550124
Tb927.11.8770	32.4103	32.36	32.4727	32.2308	32.4306	32.4165		0	36805000000	209	0.279463	-0.0550245
Tb927.11.15820	25.0002	24.9933	24.7321	24.6872	24.9935	24.8791		2.7329e-23	188740000	8	0.153062	-0.055247
Tb927.9.6920	28.7116	28.2157	28.1033	28.4215	28.3264	28.1165		1.2264e-36	2108400000	35	0.0891864	-0.0554307
Tb927.9.1770	23.6461	23.638	23.0805	23.3673	23.1432	23.6878		0.00098837	47339000	2	0.0747009	-0.0554523
Tb927.3.1080	26.9999	27.2073	27.3459	27.3095	26.7657	27.3116		2.4999e-22	926590000	29	0.0891768	-0.055453
Tb927.2.2260	28.624	28.6155	29.0283	28.4836	28.5817	29.0358		2.7099e-252	2763500000	135	0.0848037	-0.0555458
Tb927.7.7010	25.9578	25.9711	25.8736	26.0977	25.8386	25.6988		2.8702e-24	388350000	19	0.161556	-0.0558167
Tb927.2.4090	28.1968	28.4858	27.9533	28.2138	28.1435	28.1111		3.9889e-123	1882600000	38	0.121512	-0.05583
Tb927.10.14470	28.008	28.0061	28.3457	27.7858	28.0477	28.3587		1.9077e-100	1783200000	71	0.0934	-0.0559044
Tb927.10.16170;Tb11.v5.0396	26.165	26.073	26.1839	25.9916	26.0284	26.2335		3.2767e-36	447530000	22	0.246361	-0.0561473
Tb927.11.4420	26.7567	26.8928	26.9755	26.2734	26.613	27.5699		8.6965e-29	791030000	27	0.0460733	-0.0562776
Tb927.9.13380	26.8102	27.2411	26.8976	26.7132	26.9175	27.1491		2.0767e-81	801840000	28	0.104452	-0.0563469
Tb927.6.1550	25.1936	25.0553	24.6898	25.3637	24.879	24.5267		4.6616e-09	213200000	5	0.0647021	-0.0564117
Tb927.11.3480	29.5757	29.6412	29.5826	29.3892	29.5851	29.6552		2.0726e-156	5185300000	85	0.250213	-0.0566794
Tb927.11.9320	29.4159	29.5492	29.3877	29.3257	29.388	29.469		3.0538e-106	4698100000	48	0.324316	-0.0566998
Tb927.8.3890;Tb927.8.3900;Tb927.8.3880	23.582	23.556	23.9314	23.5156	23.9051	23.4776		7.9749e-05	67055000	4	0.105598	-0.0570552
Tb927.2.4980	30.8897	30.9037	30.8504	30.7983	30.8877	30.7864		3.1703e-103	11914000000	100	0.60094	-0.0571359
Tb927.3.2270	29.585	29.5934	29.6447	29.4375	29.4935	29.7197		2.4104e-90	5072500000	59	0.23516	-0.0574544
Tb927.3.3330	28.5408	28.8926	28.6979	28.6605	28.7724	28.5257		2.2893e-62	2673800000	50	0.162023	-0.0575822
Tb927.11.1060	23.5974	24.0188	24.3642	23.8982	23.9737	23.9357		7.6964e-12	101730000	9	0.0861046	-0.0576013
Tb927.10.7350	23.0836	22.7489	23.885	23.1902	22.7011	23.6532		1.7523e-16	54424000	7	0.0425414	-0.0576483
Tb927.11.5220	27.4602	28.254	28.0285	27.3998	27.9039	28.2654		1.0557e-75	1553400000	33	0.0545192	-0.0579033
Tb927.8.4890	29.1218	29.0571	29.14	29.1946	28.9464	29.0042		4.1946e-83	3491200000	33	0.267551	-0.0579192
Tb927.6.670	30.2186	30.306	30.2439	30.0643	30.0602	30.4701		5.4986e-119	7786800000	74	0.145033	-0.0579491
Tb927.5.3610	25.1866	25.1516	25.5938	24.9755	25.079	25.7029		6.5431e-25	256200000	20	0.0715314	-0.0581996
Tb927.7.7070;Tb11.v5.0612	26.965	27.218	27.1948	26.8952	27.1202	27.1863		7.1418e-63	924430000	36	0.172657	-0.0586967
Tb927.9.14040	24.0743	24.4958	23.8006	23.3659	24.3867	24.4414		1.562e-07	109560000	7	0.0469988	-0.0589104
Tb927.10.11430	25.5826	24.9976	25.087	25.6738	25.3183	24.4969		9.0631e-15	245270000	13	0.0487437	-0.059363
Tb927.11.16350	25.4344	26.6808	25.9515	25.8485	26.0772	25.9625		1.0447e-11	415860000	13	0.0524146	-0.0594794
Tb927.11.5590	25.2285	25.3758	25.8798	25.3223	25.3478	25.6353		1.3655e-12	287900000	13	0.089888	-0.0595481
Tb927.8.4230	26.004	25.61	26.3312	25.7123	25.9093	26.1449		8.662e-52	458760000	20	0.0812959	-0.0595671
Tb927.11.10140	27.4874	27.8462	27.7843	27.9016	27.38	27.6576		6.9091e-134	1331600000	37	0.107776	-0.0595716
Tb927.4.4200	26.6245	26.5978	26.4575	26.4226	26.2526	26.8255		2.8125e-34	598250000	22	0.114107	-0.0596504
Tb927.4.1020	29.7779	30.0101	29.8909	29.794	29.8168	29.889		2.2946e-196	6037900000	124	0.302023	-0.0597
Tb927.11.190	23.8847	24.8711	24.0667	23.9081	24.3208	24.4142		3.7932e-20	110690000	8	0.05709	-0.0597967
Tb927.11.15560	29.8167	29.8808	30.1954	29.7977	30.0623	29.8518		5.0197e-215	6817200000	55	0.147236	-0.060353
Tb927.11.13230	28.9934	29.1298	28.8712	28.7169	28.8744	29.2219		2.3788e-76	3264400000	51	0.12376	-0.0603828
Tb927.4.3410	27.1298	27.3101	27.1776	27.133	27.0733	27.2299		2.8678e-73	928990000	31	0.316348	-0.0604064
Tb927.10.8310	25.6346	25.9647	25.8078	25.5925	25.8382	25.7947		3.81e-20	352010000	15	0.175191	-0.0605799
Tb927.11.2370	32.0054	32.3184	32.3744	31.9699	32.0758	32.4702		0	32259000000	220	0.107844	-0.0607789
Tb927.3.820	25.3339	25.8652	25.7374	26.0132	25.5447	25.196		1.4927e-15	325950000	11	0.0699992	-0.0608482
Tb927.2.5260	25.9132	25.958	25.7147	25.9253	25.7259	25.7522		2.8576e-08	367820000	8	0.224632	-0.0608533
Tb927.2.6050	28.745	28.8782	29.2068	28.9073	28.768	28.9712		8.7481e-112	3133000000	79	0.141146	-0.0611718
Tb927.7.6480	27.1287	26.7642	27.2662	26.8851	27.069	27.0211		1.3723e-39	847460000	29	0.132049	-0.0613168
Tb927.1.2400;Tb927.1.2380;Tb927.1.2360;Tb927.1.2340	35.4845	35.524	35.3419	35.4055	35.3992	35.3616		0	299130000000	660	0.404365	-0.0613645
Tb927.8.920	26.9986	27.4668	27.9503	27.1762	27.4431	27.612		3.9223e-22	1144600000	13	0.0666173	-0.0614815
Tb927.8.1880	24.4279	24.554	24.712	24.4469	24.4486	24.6125		2.484e-21	149220000	5	0.225722	-0.0619729
Tb927.9.4000;Tb927.9.3930	29.6871	29.8441	29.9566	29.6623	29.8812	29.7581		5.842e-119	5793200000	69	0.221757	-0.0620651
Tb927.9.14550	29.3955	29.2325	29.3703	29.1043	29.388	29.3197		1.9454e-285	4078400000	89	0.224988	-0.0621262
Tb927.10.2910	26.2937	26.038	27.7869	25.9807	26.8247	27.1267		2.9869e-67	732140000	17	0.0306394	-0.0622069
Tb927.3.4880	25.2931	25.5996	25.5564	25.2857	25.725	25.2514		3.2233e-19	282020000	8	0.117961	-0.0623608
Tb927.9.11410;Tb927.9.11380	32.5346	32.8539	32.6825	32.6682	32.5362	32.679		5.7222e-73	43942000000	121	0.217645	-0.0625076
Tb927.3.3160	28.362	28.6199	28.6376	28.2798	28.5929	28.559		4.1416e-79	2350600000	60	0.164382	-0.0626043
Tb927.3.3180;Tb11.v5.0584	31.5896	31.5825	31.6648	31.6752	31.5709	31.4013		0	20129000000	203	0.275067	-0.0631472
Tb927.4.3560;Tb927.4.3610	31.3485	31.4891	31.8006	31.276	31.453	31.7197		0	20033000000	131	0.115697	-0.0631561
Tb11.1790	33.3947	33.3334	33.5757	33.2507	33.3697	33.4909		7.0064e-184	71504000000	190	0.230134	-0.0641378
Tb927.7.3370	28.5606	28.6575	28.739	28.4086	28.7812	28.5739		9.7819e-78	2540800000	62	0.191401	-0.0644639
Tb927.10.15470;Tb11.v5.0507	28.4674	28.2938	28.2826	27.9408	28.5498	28.3595		8.7435e-170	2064800000	42	0.115789	-0.0645402
Tb927.3.2150	28.0234	27.8798	28.0361	28.0993	27.9374	27.7079		3.1198e-74	1602600000	37	0.184996	-0.0649077
Tb927.11.12800;Tb927.11.12790;Tb927.11.12780;Tb927.11.12820;Tb11.v5.0288;Tb927.11.12810	30.3098	30.86	30.5848	29.9671	30.9205	30.6688		0	10228000000	102	0.0663005	-0.0660439
Tb927.4.5030;Tb927.8.7390	26.5908	27.0216	27.5048	26.7623	26.9372	27.2194		8.6105e-157	846380000	30	0.0737343	-0.0661068
Tb927.11.10690	29.9979	30.1934	30.2028	30.0141	30.0106	30.1704		8.835e-255	7068500000	106	0.286265	-0.0663115
Tb927.6.1830	30.1556	30.1605	30.3073	29.9459	30.3725	30.1056		0	7584100000	124	0.174416	-0.0664368
Tb927.4.860	27.0366	26.8906	26.6146	26.7456	26.6851	26.91		3.5724e-64	721120000	31	0.166889	-0.0670427
Tb927.8.5820	29.2917	29.5382	29.3988	29.3072	29.3847	29.3355		2.39e-50	4403500000	73	0.332854	-0.0671094
Tb927.8.3560	27.425	26.8344	27.5422	27.2671	27.0456	27.286		3.376e-96	987310000	29	0.0978314	-0.0676352
Tb927.10.1170;Tb11.0560;Tb11.v5.0858	30.2775	30.4018	30.443	30.1981	30.3715	30.3495		0	8403900000	262	0.341505	-0.0677414
Tb927.3.4920	28.0922	28.1741	28.1374	28.1785	27.9946	28.0259		3.4018e-119	1781900000	52	0.416509	-0.0681953
Tb927.6.2600	27.6342	27.8036	27.3191	27.9385	27.8595	26.7537		6.6722e-25	1272700000	19	0.054404	-0.0684039
Tb927.5.1870	28.5708	28.6499	28.6982	28.4628	28.5291	28.7213		4.6377e-174	2529900000	51	0.293348	-0.0685349
Tb927.7.3570	29.4286	29.4827	29.6759	29.3024	29.3274	29.7516		2.3396e-100	4665500000	84	0.144983	-0.068627
Tb927.10.2200	24.9556	24.9083	24.9738	24.999	24.7476	24.8848		6.3382e-09	195480000	10	0.339864	-0.0687707
Tb927.4.5200	31.5201	31.5905	31.4369	31.3347	31.4256	31.5795		1.2903e-235	18950000000	139	0.303607	-0.0691967
Tb927.8.6110	25.2085	26.5904	25.0636	25.0655	25.3645	26.2248		1.1996e-26	328510000	9	0.0369528	-0.0692043
Tb927.11.3650;Tb11.v5.0435	28.3818	29.2079	29.3669	28.5978	28.8004	29.3501		1.3849e-174	3270400000	71	0.0597339	-0.0694764
Tb927.2.4445	25.6806	24.9095	23.7266	26.1275	26.0381	21.942		3.4282e-41	244620000	6	0.0145711	-0.0696971
Tb927.2.4890;Tb927.2.4740	26.5649	26.5719	26.7884	26.7021	26.4267	26.5871		7.1658e-25	646270000	28	0.232188	-0.0697873
Tb927.10.4610	27.6079	28.4026	27.9055	27.3359	28.087	28.2826		6.1633e-41	1600700000	33	0.0619093	-0.0701682
Tb927.10.7710	30.9464	30.9816	31.2212	30.889	31.0044	31.0445		1.2478e-146	14255000000	75	0.261636	-0.0704085
Tb927.10.10960;Tb927.10.10950;Tb927.10.10940;Tb927.10.10920;Tb927.10.10900;Tb927.10.10890;Tb11.v5.0543;Tb927.10.10910;Tb927.10.10980;Tb927.10.10970;Tb927.10.10930	30.513	30.8769	30.7744	30.5454	30.7198	30.6875		0	10749000000	170	0.208528	-0.0705058
Tb927.3.950	27.0117	26.745	26.8855	26.8997	26.6687	26.861		2.3326e-27	743500000	25	0.244812	-0.0709375
Tb11.02.5090b;Tb11.02.5090	26.9358	27.2343	26.9155	26.9926	27.0121	26.8681		5.1927e-24	832990000	30	0.227168	-0.0709553
Tb927.2.3930;Tb11.v5.0640	28.9403	28.8978	29.2453	28.9317	28.9833	28.955		1.9413e-135	3314500000	106	0.232352	-0.071118
Tb927.11.2600	28.4438	28.4365	28.7067	28.4372	28.4459	28.4898		3.5393e-179	2340300000	74	0.290447	-0.0713952
Tb927.9.3770	28.7779	29.0003	28.7465	28.6479	28.5657	29.0966		1.6442e-83	2888300000	43	0.134275	-0.0715186
Tb927.9.12990;Tb11.v5.0665	25.7494	25.9127	26.1802	25.8236	25.7998	26.0043		1.312e-33	390390000	17	0.178767	-0.0715739
Tb927.11.14490	30.2764	30.4476	30.3509	30.2988	30.2302	30.3305		8.3189e-58	8402200000	70	0.46912	-0.0717945
Tb927.3.3320;Tb927.3.3310	26.997	26.7044	26.9506	27.038	26.2968	27.1013		1.238e-17	755870000	23	0.0876508	-0.07197
Tb927.11.13540	28.9529	29.2757	29.5313	28.9898	29.0742	29.4793		4.6144e-63	3859600000	46	0.108368	-0.07219
Tb927.3.2490	29.1807	29.228	29.4081	29.1417	29.328	29.1294		1.8837e-146	3911700000	111	0.281488	-0.072518
Tb927.10.14360	30.1581	30.3659	30.3643	30.0663	30.3184	30.2858		1.9576e-174	7944000000	80	0.251187	-0.0726115
Tb927.10.11100	29.4937	29.4583	29.6037	29.2822	29.4013	29.6532		1.0587e-145	4636900000	99	0.222824	-0.072993
Tb927.11.4360	24.8795	24.9807	24.8399	24.8692	24.719	24.8911		2.4093e-15	189160000	7	0.403551	-0.0735652
Tb927.11.6270	30.7233	30.8745	31.0037	30.6365	30.8457	30.8979		0	11916000000	180	0.234409	-0.0738341
Tb927.4.4730;Tb927.8.7740	27.6736	27.0484	27.3031	27.8066	26.8229	27.1738		1.4012e-12	1063000000	15	0.0715502	-0.0739549
Tb927.11.10070	31.8064	32.1391	31.7713	31.792	31.8494	31.8526		8.7155e-261	24214000000	125	0.224908	-0.0742798
Tb927.5.3670	27.5239	27.5608	27.7569	27.5841	27.4409	27.5936		1.7164e-53	1331800000	53	0.314019	-0.0743395
Tb927.5.2060	29.8069	29.9134	29.9273	29.8224	29.8819	29.7195		1.0591e-261	6003100000	130	0.462709	-0.0746129
Tb927.9.11910	26.0885	26.1814	25.9571	26.23	25.5997	26.1731		2.3043e-23	432550000	15	0.120577	-0.0747528
Tb927.4.1310	29.6457	29.4913	29.865	29.5151	29.6021	29.6593		2.3006e-196	5145500000	97	0.23353	-0.0751915
Tb927.10.11230	28.1526	28.3612	28.1537	28.0945	28.1259	28.2214		1.0228e-72	1873500000	32	0.354527	-0.0752614
Tb927.10.6700;Tb11.v5.0902	28.6532	28.4617	28.6142	28.5394	28.429	28.5339		7.9666e-123	2397300000	56	0.414192	-0.0755755
Tb927.11.3060	27.1856	27.7127	27.6974	27.4148	27.5033	27.45		2.9268e-16	1181200000	26	0.1505	-0.0758578
Tb927.10.12030	29.7462	29.8705	29.7475	29.4838	29.9535	29.6979		1.5694e-129	5590000000	73	0.19082	-0.076334
Tb927.7.7300	30.0861	30.3643	30.4973	30.0642	30.2644	30.39		0	8223200000	176	0.174778	-0.0764097
Tb927.11.2270	25.7644	25.7132	26.5833	25.9648	25.6638	26.2023		4.7398e-20	416310000	14	0.0788594	-0.0767002
Tb927.3.930	31.4004	31.1058	31.6432	31.3115	31.2181	31.3894		0	17074000000	453	0.164826	-0.0767701
Tb927.3.4440	27.5625	27.5949	28.1026	27.4258	27.7792	27.8239		1.4617e-28	1370200000	29	0.12211	-0.077041
Tb927.11.8320	26.1957	26.532	26.5181	26.1758	26.623	26.2156		1.7128e-50	541160000	21	0.14853	-0.0771414
Tb927.8.5040	30.8637	30.896	30.6612	30.5723	30.679	30.938		2.5624e-223	11395000000	130	0.210742	-0.0772146
Tb927.4.3740	30.4136	29.9989	30.4456	30.1944	30.0994	30.332		3.7819e-246	7873600000	128	0.171144	-0.0774263
Tb927.4.590	31.4838	31.5476	31.6206	31.6149	31.237	31.5656		0	19255000000	201	0.225002	-0.0781695
Tb927.4.730	25.5865	25.8004	25.8186	25.7592	25.6162	25.5955		3.8659e-22	336120000	16	0.319712	-0.0781886
Tb927.9.3760	31.4516	31.5412	31.642	31.3703	31.4244	31.6053		0	19013000000	188	0.322897	-0.0782941
Tb927.8.5230	25.7715	25.6569	25.9985	25.656	25.6536	25.8817		1.0574e-16	350740000	8	0.224725	-0.0784899
Tb927.5.1880	26.1356	25.9334	26.1456	25.8065	25.945	26.2267		1.1424e-10	424620000	8	0.197945	-0.07879
Tb927.10.600	27.6056	27.533	27.9672	27.6364	27.6087	27.6234		6.7552e-58	1318900000	38	0.210392	-0.0791194
Tb927.3.3190	29.2263	29.0355	29.5932	29.1891	28.9869	29.4403		2.7765e-119	3963900000	48	0.130196	-0.0795383
Tb927.11.13220	26.6859	27.2561	26.9906	26.6348	26.9952	27.0622		3.0969e-34	792270000	29	0.130097	-0.0801735
Tb927.7.4760;Tb11.v5.0159	30.0161	30.2897	30.1594	29.8803	30.0409	30.3033		2.6281e-287	7189300000	104	0.194667	-0.0802288
Tb927.7.7050	29.0393	29.0589	29.4479	28.9876	29.1458	29.1706		1.0238e-197	3664700000	86	0.198114	-0.0806472
Tb927.10.4990	27.2569	27.1577	27.0926	26.9642	26.9785	27.3223		5.6002e-45	905110000	29	0.230284	-0.0807425
Tb927.11.1690	29.146	29.4528	29.153	29.2627	28.9928	29.2527		2.0302e-83	3777200000	35	0.216896	-0.0811946
Tb927.11.9730;Tb927.10.12680	25.7036	25.8892	26.1099	25.7717	25.5835	26.1039		1.0752e-11	378560000	10	0.146472	-0.0811996
Tb927.9.2310	27.0718	26.6697	27.6566	27.0249	27.0693	27.0602		1.1733e-33	897570000	14	0.0949554	-0.0812531
Tb927.9.1440	23.4255	23.6163	23.7569	23.2623	23.969	23.3225		3.1034e-07	55147000	7	0.112753	-0.0816326
Tb927.11.3750	28.8035	29.0418	29.0606	28.6726	28.6108	29.3767		1.8233e-56	3178200000	39	0.106833	-0.0819111
Tb927.5.3230	32.4607	32.5514	32.6483	32.3966	32.4124	32.6051		0	38525000000	442	0.355233	-0.082077
Tb927.11.14030	25.0737	25.7697	25.5529	24.9526	25.5435	25.6532		9.2947e-12	281760000	8	0.0919781	-0.0823161
Tb927.8.760;Tb927.8.740	33.0302	33.2328	33.4293	33.0198	33.1918	33.2335		5.9692e-47	64333000000	223	0.223759	-0.0824076
Tb927.10.8980	27.4914	26.2828	27.4803	26.8605	26.7357	27.4111		3.4344e-14	895920000	18	0.0594859	-0.0824159
Tb927.4.2080	30.0832	29.7493	30.0865	29.9221	29.7591	29.9896		1.0098e-232	6702800000	118	0.227417	-0.0827745
Tb927.7.3080	30.7814	30.8843	31.1539	30.7078	30.8867	30.9762		8.4504e-262	12904000000	139	0.218572	-0.0829716
Tb927.10.170	33.92	34.0869	33.9671	33.8037	33.9646	33.9554		0	106500000000	365	0.435961	-0.0834478
Tb927.10.2190	28.9343	28.5619	29.2964	28.8651	28.7316	28.9454		1.8506e-166	3208800000	58	0.129684	-0.0835196
Tb927.10.8160	28.1543	27.8596	28.1847	28.0687	28.1683	27.7088		2.4403e-08	1724400000	18	0.170241	-0.0842864
Tb927.11.5970	24.4822	24.268	23.98	24.2315	23.7254	24.5195		4.088e-09	112510000	6	0.104167	-0.084561
Tb927.4.3850	32.0298	32.1942	31.9339	31.8082	31.94	32.1552		0	27125000000	196	0.243022	-0.0848687
Tb927.10.14800;Tb11.v5.0626	25.6009	26.1161	25.8924	25.711	25.6339	26.0096		1.8524e-24	369340000	23	0.157647	-0.0849921
Tb927.8.1290	25.677	25.7476	25.7716	25.3486	25.5722	26.0201		7.0634e-28	333810000	27	0.148065	-0.0851097
Tb927.11.4780	27.4318	27.5922	27.8939	27.6051	27.5119	27.5452		9.2688e-44	1257400000	38	0.221708	-0.0852413
Tb927.4.450	29.4301	29.4742	29.7516	29.5817	29.3839	29.4341		5.2641e-253	4735300000	128	0.266823	-0.0853666
Tb927.7.2220	23.8919	23.7146	24.2573	23.7972	24.0611	23.7493		1.5153e-08	99342000	6	0.159586	-0.0854111
Tb927.11.12250	29.8077	29.8019	29.7338	29.5731	29.7588	29.754		0	5510500000	147	0.493751	-0.0858212
Tb927.8.3300	26.3394	26.2629	26.3814	26.3763	26.015	26.3345		1.1605e-23	513740000	18	0.262851	-0.0859578
Tb927.4.3510;Tb927.4.3490	29.4997	29.3377	29.5151	29.5185	29.2915	29.2841		2.3419e-80	4424400000	44	0.334831	-0.0861435
Tb927.11.2760	27.8232	27.9241	28.417	27.6647	27.834	28.4058		1.717e-43	1704400000	35	0.100604	-0.0865841
Tb927.8.6670	28.2061	28.3413	28.6577	28.2203	28.3382	28.386		2.4608e-163	2121600000	34	0.218757	-0.0868823
Tb927.3.2000	28.1807	28.3269	28.0635	28.254	27.9327	28.1229		1.9365e-70	1827500000	59	0.264094	-0.0871601
Tb927.10.3550	25.2404	24.8585	24.7119	24.8767	24.4574	25.215		2.1217e-12	194690000	10	0.109501	-0.0872485
Tb927.10.14840;Tb927.10.14830;Tb927.10.14820	33.058	33.2108	33.3378	33.2987	32.7999	33.2445		1.3607e-250	63542000000	188	0.174104	-0.0878347
Tb927.4.1350	22.1153	23.6085	23.9371	22.8934	23.3977	23.1047		1.3565e-06	62676000	5	0.0492781	-0.0883967
Tb927.11.12050	29.8354	29.8679	29.9249	29.7274	29.7861	29.8491		6.6244e-276	5924400000	128	0.743186	-0.0885417
Tb927.9.1410	30.2933	30.4186	30.3871	30.2534	30.397	30.1828		0	8339800000	114	0.454836	-0.0885894
Tb927.9.2910	27.7366	27.9403	27.1056	27.5376	27.6321	27.3467		4.1413e-75	1229000000	26	0.113669	-0.0886561
Tb927.8.5010;Tb927.8.5000;Tb927.8.4990;Tb927.8.4980;Tb927.8.4970;Tb11.v5.0538	32.7339	32.099	32.588	32.441	32.4037	32.31		0	38647000000	321	0.158077	-0.0887578
Tb927.4.4110	29.7932	29.7636	29.6854	29.6507	29.5834	29.7409		1.7469e-238	5375500000	83	0.598996	-0.0890477
Tb927.5.1300	25.9499	25.8666	26.3017	25.9495	25.7572	26.1442		1.6525e-26	412100000	18	0.180802	-0.0890992
Tb927.2.4520	25.3225	24.9915	25.196	25.327	24.9502	24.9647		1.3767e-09	226980000	3	0.203758	-0.0893917
Tb927.9.7720	29.1779	29.1933	29.5588	28.9971	29.253	29.4118		4.3809e-269	3983500000	135	0.182022	-0.0893917
Tb927.8.4170	31.1538	31.1386	31.2992	30.9996	31.0981	31.224		0	14905000000	193	0.408754	-0.0899824
Tb927.8.2090	28.1127	28.1935	27.3581	27.7954	27.8425	27.7562		6.2581e-33	1559800000	35	0.114571	-0.0900739
Tb927.8.4080;Tb927.8.4030;Tb11.v5.0861	29.8925	29.8952	29.8278	29.7881	29.677	29.8796		1.787e-55	5905600000	41	0.543546	-0.0902818
Tb927.9.10010	30.0145	30.2218	30.4243	30.2841	29.6975	30.4059		2.6278e-131	7670600000	113	0.125383	-0.0910835
Tb927.7.2940;Tb927.7.2930;Tb927.7.2920;Tb927.7.2910;Tb927.7.2900;Tb927.7.2890;Tb927.7.2880;Tb927.7.2870;Tb927.7.2860;Tb927.7.2850;Tb927.7.2840;Tb927.7.2830;Tb927.7.2820	34.3055	34.3576	34.629	34.3799	34.2419	34.3961		7.2409e-182	148390000000	240	0.302175	-0.0914129
Tb927.8.3870;Tb11.v5.0681	31.6445	31.6063	31.4605	31.4997	31.6516	31.2855		8.3704e-210	19513000000	117	0.279247	-0.0914745
Tb927.5.3110	25.8999	26.2128	26.1925	26.1648	25.7296	26.1364		2.5535e-22	430200000	16	0.187101	-0.0914968
Tb927.8.7490	32.6527	32.7278	32.7864	32.5479	32.6906	32.6521		0	42924000000	474	0.600821	-0.0921211
Tb927.1.4680	30.5917	30.653	30.7312	30.462	30.752	30.4854		0	10519000000	117	0.338019	-0.0921917
Tb927.9.6760	28.6421	28.5964	28.9134	28.4349	28.5972	28.8426		1.5239e-169	2768800000	60	0.214411	-0.0923659
Tb927.1.2100	26.754	26.429	26.4305	26.3195	26.5746	26.4412		1.272e-24	583180000	25	0.258215	-0.0927505
Tb927.11.15460	30.7364	30.8005	31.0576	30.6516	30.7618	30.9028		0	11825000000	171	0.278422	-0.0927862
Tb927.2.2940	23.7765	23.9517	24.7796	24.286	23.8317	24.1114		2.7966e-07	97679000	8	0.0923568	-0.0928656
Tb927.11.4510	29.2491	29.1825	29.4156	29.2105	29.0816	29.2763		3.8891e-210	3898600000	118	0.387572	-0.0929515
Tb927.1.2120	25.9371	26.1494	25.7245	25.7636	25.8544	25.914		1.4961e-18	382110000	13	0.260125	-0.0929705
Tb927.8.4780	27.6966	27.0147	27.4078	27.4492	27.0414	27.3482		3.9493e-132	1070700000	43	0.138692	-0.0934804
Tb927.2.5020	26.7817	26.9635	26.9354	27.0919	26.5088	26.7958		1.3272e-34	751540000	38	0.188961	-0.0946897
Tb927.10.5770	30.9427	31.1787	31.1077	30.8969	31.0262	31.0218		0	13895000000	210	0.436435	-0.0947622
Tb927.6.4630	25.6205	25.5563	25.7112	25.1676	25.875	25.5609		9.8046e-59	311270000	10	0.157884	-0.0948213
Tb927.11.1740	28.767	28.7336	28.8437	28.5028	28.795	28.762		4.0299e-133	2755800000	92	0.361343	-0.0948359
Tb927.4.3950	30.7462	30.4331	30.3948	30.3486	30.4285	30.5123		1.9864e-228	9606700000	141	0.288392	-0.094909
Tb927.9.2590	32.011	31.9715	32.1273	31.9768	31.7305	32.1175		0	26807000000	277	0.284832	-0.0949739
Tb11.v5.0567;Tb927.6.140	27.9714	28.7455	28.7533	28.0236	28.2772	28.8833		0	2298800000	16	0.0874078	-0.0953757
Tb927.2.5030	30.9408	30.9525	30.9925	30.7951	30.8449	30.9595		3.2654e-163	12899000000	150	0.692389	-0.0954253
Tb927.3.5100	29.22	29.3631	29.5356	29.1523	29.2815	29.3984		0	4332600000	95	0.304586	-0.0954615
Tb927.3.3910	26.6007	27.3491	27.001	26.8744	26.7009	27.089		1.4748e-59	798000000	26	0.134935	-0.0954723
Tb927.7.3910	24.4411	24.8435	25.4164	24.846	24.41	25.1577		5.5257e-16	188030000	7	0.0896769	-0.0957406
Tb927.11.10760	28.5991	28.4858	28.488	28.2293	28.5255	28.5306		5.5471e-127	2295000000	77	0.334807	-0.0958729
Tb927.10.1450	27.0966	26.8804	26.5494	27.4709	26.6686	26.0989		1.5275e-46	757860000	23	0.0738904	-0.0960096
Tb927.10.8170	32.7664	32.9514	32.9944	32.71	32.704	33.0089		0	48564000000	447	0.289108	-0.0964305
Tb927.1.1640;Tb11.v5.0426	27.1161	27.1477	27.4073	26.9411	27.2038	27.2368		2.2733e-59	928480000	19	0.268203	-0.0964584
Tb927.11.6350	30.5668	30.7244	30.8858	30.4934	30.7395	30.6544		0	10626000000	229	0.304645	-0.0965792
Tb927.3.5310	25.6995	24.9026	25.0648	25.4377	25.2735	24.6646		8.6958e-56	241730000	18	0.0962281	-0.0970128
Tb927.11.10840	31.4571	31.3971	31.4494	31.1902	31.3419	31.4801		0	17607000000	154	0.425883	-0.0971305
Tb927.8.2050	27.7056	27.7788	27.8478	27.8884	27.5983	27.5536		7.614e-144	1377900000	40	0.319928	-0.0973574
Tb927.5.1320	29.3225	29.2841	29.3938	29.157	29.2267	29.3244		4.4791e-136	4047300000	113	0.626661	-0.0974572
Tb927.11.1670	27.2029	27.4597	27.1528	27.0205	27.2434	27.259		1.9766e-122	964480000	39	0.293293	-0.0975304
Tb927.10.13970	28.6964	28.7806	29.0635	28.5426	28.7133	28.9913		1.5593e-98	2948100000	44	0.203302	-0.0977853
Tb927.3.5490	28.8548	29.0127	29.1836	28.8219	29.0318	28.9022		4.9066e-205	3228300000	85	0.323109	-0.0984402
Tb927.3.5370	32.1421	32.3735	32.5289	32.1146	32.4207	32.2136		3.5646e-292	32667000000	171	0.248258	-0.098554
Tb927.8.3840	27.2629	27.7911	27.3594	27.2771	27.305	27.5352		4.0181e-32	1105700000	19	0.192788	-0.0987352
Tb927.6.1580	29.9183	30.1267	30.2253	29.8931	29.8657	30.2137		6.1111e-89	6925700000	102	0.250717	-0.0992304
Tb927.8.2540	25.1773	25.9658	24.7332	24.8333	25.262	25.4828		3.2894e-75	246670000	13	0.0808646	-0.0994116
Tb927.10.1630	27.9432	28.1869	28.2801	28.0501	27.9513	28.1098		3.9012e-95	1763400000	42	0.334757	-0.0996304
Tb927.7.6990	26.6919	26.9871	26.8573	26.8796	26.9309	26.4248		2.1435e-54	749520000	19	0.195917	-0.100358
Tb927.8.1980	32.4061	32.4131	32.4684	32.2796	32.3039	32.4023		0	34860000000	277	0.851544	-0.100627
Tb927.2.2210	28.1351	28.3939	28.4733	28.1654	28.0668	28.4675		2.0417e-08	2011800000	9	0.230275	-0.100867
Tb927.8.7380;Tb927.4.5050	25.4317	25.4972	25.1949	25.2969	25.3376	25.1859		1.4426e-17	258650000	15	0.369124	-0.101112
Tb927.7.3030;Tb927.7.2990	27.2572	27.0314	27.4513	27.1697	26.8584	27.407		6.8121e-28	960990000	28	0.179301	-0.101599
Tb927.3.890	25.83	25.5995	26.0121	25.5769	25.656	25.9029		1.4843e-22	351120000	12	0.238625	-0.101967
Tb927.1.4310	29.4842	29.1462	29.3845	29.2707	29.2268	29.2111		5.2737e-144	4085100000	110	0.375136	-0.102125
Tb927.11.9600	23.8334	23.212	23.92	22.9185	24.713	23.0273		2.3597e-06	109400000	4	0.0532322	-0.102189
Tb927.6.2320;Tb927.6.2260	28.4767	29.1236	28.7308	28.617	28.6127	28.7947		8.1694e-45	2759400000	32	0.18289	-0.102223
Tb927.6.4200	27.2241	27.0919	27.4131	27.1612	27.1037	27.1555		7.0127e-83	947930000	29	0.406885	-0.102907
Tb927.8.3750	34.9862	35.0562	35.0876	34.9401	34.9646	34.9164		0	223240000000	628	1.04821	-0.102959
Tb927.8.2880	24.3317	24.4301	25.1436	24.7807	24.3827	24.4329		2.548e-10	158260000	11	0.123657	-0.10301
Tb927.9.1780	27.6653	27.6953	27.6673	27.525	27.4702	27.7234		1.8866e-104	1263200000	46	0.501934	-0.103123
Tb927.4.360	28.321	28.6324	28.3431	28.3641	28.2086	28.4144		2.51e-87	2154200000	47	0.324207	-0.103134
Tb927.9.4230	27.3864	27.6296	27.5522	27.1089	27.324	27.8258		6.9899e-85	1149400000	41	0.160787	-0.10317
Tb927.8.2910;Tb927.8.2930;Tb927.8.2940	28.2168	28.3409	28.1792	28.2931	28.019	28.115		4.0646e-53	1897600000	36	0.412739	-0.103238
Tb927.7.4040	28.8443	28.9157	29.0157	28.6374	28.8973	28.9308		4.4146e-260	3030600000	73	0.367248	-0.103416
Tb927.11.9970	29.5915	29.3105	29.3882	29.3756	29.2787	29.3255		2.0116e-149	4300800000	59	0.441218	-0.103481
Tb927.8.3210	29.2622	29.2404	29.5353	29.1907	29.4643	29.0715		2.4807e-44	4061800000	42	0.251298	-0.103804
Tb927.11.5830	25.5551	25.3353	25.7786	25.4002	25.348	25.6086		3.3671e-06	294370000	8	0.250813	-0.104045
Tb927.9.13970	31.1895	31.4337	31.5175	31.1918	31.3537	31.2829		2.5322e-245	16982000000	132	0.356424	-0.104133
Tb927.7.2170	33.7008	33.6885	34.0776	33.6443	33.5599	33.9497		0	92965000000	560	0.214762	-0.10434
Tb927.11.7470	24.3333	24.0068	24.5995	24.4504	24.1745	24.0016		9.2861e-14	126180000	8	0.170027	-0.104373
Tb927.10.1740	29.2967	29.3427	29.4749	29.0712	29.265	29.4639		1.2224e-162	4191900000	83	0.308587	-0.104698
Tb927.11.11080	31.5397	31.5627	31.81	31.5115	31.5501	31.5363		0	20422000000	170	0.452793	-0.10483
Tb927.5.3550	26.2531	26.5723	26.8869	26.5293	26.5291	26.3392		4.1214e-07	682970000	14	0.192318	-0.104911
Tb927.5.820	26.1049	25.8868	26.2401	26.0861	25.9126	25.9179		1.094e-11	421650000	11	0.331675	-0.105089
Tb927.11.3120	33.4761	33.5022	33.7617	33.4786	33.4615	33.484		0	79618000000	400	0.433652	-0.105309
Tb927.3.5520;REV__Tb927.11.5400	29.4329	29.7645	29.4901	29.1818	29.3982	29.7889		4.4611e-189	4828700000	104	0.183072	-0.106223
Tb927.8.7400;Tb11.v5.0504	33.0972	33.1433	33.1762	32.9161	33.0655	33.1152		0	57345000000	605	0.623529	-0.106604
Tb927.3.3590	31.476	31.5057	31.5388	31.3839	31.4423	31.3742		0	18666000000	205	1.20493	-0.1067
Tb927.10.7030	28.4211	28.8005	28.6964	28.2689	28.6767	28.6519		7.8888e-17	2483700000	25	0.220676	-0.106807
Tb927.3.840	26.5063	26.5893	26.7498	26.4378	26.7717	26.3154		9.1039e-09	613510000	13	0.252335	-0.106877
Tb927.11.14370	27.1782	27.5921	27.9483	27.2159	27.5427	27.6391		5.9701e-59	1206000000	37	0.144183	-0.10693
Tb927.9.2470;Tb927.9.2490	31.541	31.324	31.2125	31.2202	31.3025	31.234		1.3899e-289	16595000000	177	0.402496	-0.106959
Tb927.11.16230	30.4974	30.5717	30.6989	30.3959	30.5045	30.5464		0	9653100000	136	0.545643	-0.107083
Tb927.1.1680	24.1596	24.1136	24.196	23.9228	24.0499	24.1749		4.2795e-28	110700000	11	0.528167	-0.107231
Tb927.7.1310	24.8325	24.4289	25.4362	24.9983	24.7307	24.6449		6.9914e-15	192670000	9	0.118048	-0.107926
Tb927.8.650	31.1848	31.235	31.3312	31.3369	30.6962	31.3939		0	15563000000	234	0.166128	-0.107985
Tb927.11.4300;Tb927.10.9880	26.0732	25.5172	26.4258	25.9811	25.5739	26.1366		9.9433e-14	411600000	13	0.117589	-0.108146
Tb927.9.15210;Tb927.10.1590	27.8239	27.3497	29.169	28.0136	27.6322	28.3721		1.5947e-15	2135300000	21	0.0603158	-0.108241
Tb927.6.4320	30.5117	30.7994	30.6516	30.5683	30.2805	30.7878		3.1403e-193	10072000000	103	0.232597	-0.108733
Tb927.10.3640	32.1042	32.3666	32.4324	32.1667	31.8845	32.5257		8.6637e-239	31654000000	103	0.182142	-0.108747
Tb927.4.1860	26.4869	26.7581	27.0323	27.1251	26.317	26.5089		9.0477e-24	694680000	23	0.128506	-0.108749
Tb927.10.1600	24.7171	25.0624	24.9148	24.9418	24.7334	24.6923		1.2403e-12	185070000	6	0.319172	-0.108932
Tb927.10.5450	32.4084	32.3075	32.2998	32.175	32.2337	32.2782		0	32597000000	231	0.853426	-0.109594
Tb927.5.3240	30.4242	30.4729	30.3918	30.2629	30.3694	30.3272		1.9398e-237	8576500000	138	0.9748	-0.109777
Tb927.2.1810	32.9956	33.1439	33.121	32.901	32.9653	33.0644		0	55371000000	455	0.622088	-0.109915
Tb927.11.15150	28.8737	29.5797	29.355	28.8533	29.176	29.4494		3.8836e-147	4208500000	47	0.140498	-0.109927
Tb927.11.13200	26.4827	25.9778	26.2001	26.4171	26.0137	25.8993		1.8304e-28	471870000	12	0.181365	-0.110181
Tb927.4.3620;Tb927.4.3640;Tb927.4.3630	27.7889	27.9238	28.0789	27.6875	27.6188	28.1547		2.0347e-29	1584600000	29	0.209613	-0.110202
Tb927.5.2940	28.1103	28.1828	28.1497	28.0721	28.0524	27.9873		6.6321e-181	1755900000	78	1.10023	-0.110337
Tb927.10.12850	30.4754	30.5691	30.8692	30.3796	30.5708	30.6315		3.262e-127	10086000000	98	0.28829	-0.110583
Tb927.10.3280	31.0391	31.1366	31.0903	31.2058	30.7716	30.956		1.2067e-21	13832000000	37	0.31848	-0.110896
Tb927.5.840	30.2634	30.1051	30.1636	30.094	30.1142	29.9904		7.1465e-197	7297400000	135	0.687735	-0.111197
Tb927.10.12240	30.5378	30.9606	30.7889	30.6394	30.5792	30.7338		0	11338000000	117	0.315879	-0.111629
Tb927.8.3980	29.5499	29.5035	29.6065	29.4487	29.4089	29.4672		1.0213e-175	4643700000	80	1.08065	-0.111704
Tb927.11.2410	30.1056	30.4594	30.4122	30.055	30.2542	30.3317		3.9547e-205	8578700000	76	0.298982	-0.112098
Tb927.11.10800	26.5334	26.4302	26.1346	26.237	26.1185	26.4056		3.5041e-19	513190000	15	0.283048	-0.112375
Tb927.8.3680	30.4663	30.5343	30.6246	30.3877	30.4404	30.4594		2.4303e-296	9301000000	130	0.805843	-0.112514
Tb927.2.3580	31.8144	31.8004	31.9261	31.728	31.7726	31.7005		0	23521000000	194	0.892006	-0.113188
Tb927.5.3800	29.5365	29.786	29.7558	29.5999	29.4136	29.7251		2.0084e-179	5140200000	131	0.351904	-0.113205
Tb927.6.950	23.6944	24.1672	24.4189	24.0121	23.7872	24.1413		7.7157e-09	107740000	10	0.168297	-0.113326
Tb927.1.1720	29.2671	29.2302	29.7419	29.5454	29.1021	29.2512		3.1555e-132	4312900000	56	0.191665	-0.113454
Tb927.11.14680	30.11	30.2499	30.3856	30.1044	30.0924	30.208		0	7540100000	197	0.488838	-0.113522
Tb927.10.12050	25.9332	26.1565	26.0118	26.5463	25.7446	25.4695		3.7205e-46	417530000	15	0.117509	-0.113719
Tb927.9.13320	31.4409	31.6666	31.7658	31.4174	31.5986	31.5161		1.4409e-295	20183000000	129	0.389243	-0.113723
Tb927.10.3810	29.6245	29.7286	29.938	29.6182	29.5249	29.8068		6.1148e-112	5402500000	79	0.341324	-0.113768
Tb927.10.14440;Tb927.11.7650;Tb11.0350	24.6854	24.9546	24.8402	24.4629	24.3986	25.2759		1.274e-14	180320000	16	0.13419	-0.114213
Tb927.1.640	30.463	30.5847	30.8982	30.4628	30.5219	30.6185		6.4433e-287	10152000000	169	0.307202	-0.11427
Tb927.2.3400	28.2455	28.4166	28.4193	28.1227	28.3977	28.2174		1.1156e-89	2045400000	38	0.435543	-0.114578
Tb927.1.1150;Tb11.v5.0383	24.5333	24.3114	24.8513	24.3492	24.5738	24.4288		1.4551e-19	146250000	14	0.244833	-0.114752
Tb927.9.4190	27.6738	28.399	28.5214	27.2916	28.3204	28.6377		2.9417e-61	1884800000	54	0.0784284	-0.114857
Tb927.10.3710;Tb11.v5.0761	28.5076	28.7629	28.401	28.3126	28.2919	28.7224		4.7332e-64	2336900000	44	0.234999	-0.114873
Tb927.10.6900;Tb10.v4.0246	25.9709	26.5209	26.6937	25.9869	26.4323	26.4212		2.3913e-50	527150000	14	0.152319	-0.115035
Tb927.11.5300	26.7353	26.5121	26.5793	26.4901	26.4369	26.5542		3.5883e-97	605930000	33	0.582731	-0.115145
Tb927.10.7680	32.193	32.4474	32.4528	32.2409	32.281	32.2255		0	33334000000	249	0.498277	-0.115266
Tb927.7.700	31.6694	31.7382	31.9031	31.5146	31.7243	31.7243		0	22396000000	231	0.442997	-0.115812
Tb927.7.4340	31.2665	31.2721	31.7231	31.1508	31.2112	31.5492		0	17922000000	202	0.213985	-0.116801
Tb927.4.3810	32.6871	32.853	32.9371	32.7079	32.7059	32.7119		0	46589000000	437	0.599091	-0.117194
Tb927.7.1090	28.0976	28.1821	28.5139	27.9806	28.0054	28.4544		3.1302e-103	1993600000	54	0.21107	-0.117743
Tb927.9.14180	26.3654	26.4317	26.6627	26.2257	26.3524	26.5279		2.0648e-45	554390000	22	0.3495	-0.11792
Tb927.11.3860	26.4774	26.9808	27.1461	26.7124	26.7154	26.8226		5.3244e-28	734700000	28	0.206147	-0.117943
Tb927.10.14570	24.7206	24.6085	24.9624	24.6068	24.5526	24.7773		2.1549e-09	169360000	5	0.354404	-0.11828
Tb927.6.2900	30.7031	30.7322	30.7565	30.5605	30.6104	30.665		1.2738e-254	10532000000	174	1.1376	-0.118607
Tb927.10.1090;Tb927.10.1080	31.6563	32.1542	31.4454	31.9808	31.5436	31.3753		1.79e-57	21758000000	83	0.148833	-0.118757
Tb927.7.2480	25.7486	25.3852	25.3946	25.2849	25.3389	25.5484		9.4254e-20	285000000	14	0.304203	-0.118785
Tb927.10.5920	31.1669	31.2351	31.2741	31.0982	31.0207	31.2005		8.6756e-212	14844000000	175	0.722632	-0.118914
Tb927.10.14740;Tb927.10.14620;Tb11.v5.1063	29.4021	29.6292	29.6371	29.549	29.3481	29.4136		2.5231e-197	4807200000	72	0.462933	-0.119261
Tb10.v4.0041;Tb927.10.4510	24.4701	24.947	24.944	24.5536	24.9012	24.5483		1.1594e-12	172190000	13	0.217501	-0.119307
Tb927.10.12130	25.8971	25.5373	26.1817	25.784	25.7589	25.7152		4.3335e-36	371100000	20	0.229364	-0.11932
Tb927.11.5060	25.952	26.0931	26.0479	26.1321	25.7265	25.8763		2.7825e-30	410150000	19	0.354646	-0.119373
Tb927.1.370	26.438	26.5205	26.528	26.3	26.5584	26.2685		7.6333e-102	569260000	13	0.469571	-0.119857
Tb927.10.15950;Tb11.v5.0305	28.8542	28.9114	28.6363	28.6174	28.4554	28.9685		2.5057e-54	2772300000	39	0.252392	-0.120195
Tb927.3.5460	27.9491	28.0709	28.4442	28.077	27.8449	28.1813		4.9812e-55	1767500000	35	0.243451	-0.120311
Tb927.4.1850	29.63	29.7234	29.7413	29.6145	29.4189	29.6992		2.8237e-168	5151200000	112	0.506511	-0.120672
Tb927.10.11780	23.7006	23.4002	24.5474	24.4262	23.3074	23.5524		1.7496e-08	75836000	3	0.0830298	-0.120701
Tb927.11.3790	30.7169	30.8687	30.748	30.6804	30.7585	30.5324		1.6532e-134	11102000000	109	0.562209	-0.120738
Tb927.11.5270	29.9502	30.073	30.2217	29.8885	30.0148	29.9794		2.8528e-191	6899600000	124	0.52332	-0.120768
Tb927.10.8120	27.3908	27.3268	27.6956	27.4012	27.4239	27.2255		1.9638e-64	1100500000	58	0.346442	-0.120875
Tb927.11.8270	32.9473	33.0857	33.1439	32.819	32.913	33.0819		0	54311000000	287	0.47264	-0.120964
Tb927.11.3840	30.0774	30.169	30.6151	29.9845	30.174	30.3386		2.192e-72	7880600000	84	0.223937	-0.121428
Tb927.1.2990	23.9192	23.9583	24.4177	23.9105	24.0128	24.0075		1.3076e-11	107130000	5	0.271649	-0.121433
Tb927.6.1440	26.1416	25.2925	25.828	25.6241	25.7666	25.5055		6.5973e-28	339840000	16	0.164766	-0.121941
Tb927.7.5310	28.9485	29.0631	29.3877	28.8235	29.0267	29.1829		3.6021e-134	3690300000	65	0.265643	-0.122058
Tb927.9.15360;Tb927.10.190	27.1229	26.6934	27.0971	27.1855	26.5023	26.8567		7.2273e-13	789980000	13	0.179738	-0.122955
Tb927.11.13060	25.8807	25.8778	25.4226	25.8936	25.357	25.56		2.0416e-26	346960000	22	0.201634	-0.123479
Tb927.10.10340;Tb11.v5.0811	31.4498	31.5409	31.4985	31.3442	31.4161	31.3585		0	18047000000	281	1.16007	-0.123497
Tb927.8.4290	31.0873	30.8866	30.7836	30.8012	30.8036	30.7799		5.813e-85	12162000000	90	0.523742	-0.124285
Tb927.7.6260	30.3662	30.3629	30.4763	30.281	30.1102	30.4413		0	8406600000	138	0.456547	-0.124286
Tb927.7.4100	24.6255	23.971	24.748	24.2036	24.2924	24.4754		2.9108e-10	108850000	10	0.171991	-0.124353
Tb927.3.4140	29.854	29.8197	30.3371	29.7394	29.8672	30.0311		1.9747e-225	6384500000	105	0.240519	-0.124364
Tb927.6.630	32.9269	33.0109	33.0584	32.8487	32.8805	32.8935		0	51703000000	168	1.03511	-0.124475
Tb927.4.3840	33.0707	33.0192	33.333	32.9461	32.9659	33.1373		3.5475e-294	57395000000	223	0.408281	-0.124527
Tb927.9.7250	30.4574	30.7937	30.7976	30.5273	30.5544	30.5924		3.8959e-158	10209000000	55	0.410263	-0.124851
Tb927.7.6980	32.0637	32.1578	32.1851	31.9445	32.0421	32.0446		0	28368000000	381	0.896725	-0.125139
Tb927.5.860	25.5416	25.9602	25.1741	25.4669	25.3288	25.5048		2.3739e-34	293480000	15	0.19026	-0.125183
Tb927.11.11550;Tb927.11.11540	32.4877	32.5823	32.5682	32.3847	32.4627	32.4153		0	37139000000	378	1.10761	-0.125187
Tb927.11.9220	29.0402	29.1712	29.1666	28.6727	28.9717	29.3579		2.2418e-174	3456900000	71	0.221845	-0.12525
Tb927.10.15810	30.3258	30.5346	30.4438	30.3807	30.2712	30.2761		3.2622e-192	8842700000	91	0.665599	-0.125424
Tb927.9.9580	28.1703	28.2617	28.4691	28.0663	28.1943	28.264		5.4058e-89	1951900000	60	0.447388	-0.125467
Tb927.7.3440	29.4316	29.1661	28.9345	29.3377	29.0512	28.7654		3.0499e-270	3934100000	43	0.205442	-0.125962
Tb927.8.6480	25.6496	25.5891	26.0092	25.5242	25.6734	25.6721		2.0401e-15	331840000	18	0.334122	-0.126078
Tb927.11.17010	25.3866	23.3107	25.5831	25.7542	24.7079	23.4392		1.4559e-13	302290000	6	0.0409973	-0.126396
Tb927.7.880	29.9866	30.1541	30.2165	30.0964	29.8372	30.0444		5.4989e-188	6898500000	49	0.454744	-0.126432
Tb927.7.7230	25.4403	25.7762	25.8288	25.5782	25.5047	25.583		5.6452e-75	318820000	20	0.380941	-0.126474
Tb927.6.890	29.7658	30.1199	30.0744	29.9153	29.9447	29.7205		1.0301e-292	6437300000	160	0.35866	-0.126527
Tb927.9.9970	28.2278	28.2046	28.5811	28.0655	28.2956	28.2724		2.3397e-129	2010500000	62	0.33086	-0.126649
Tb927.8.560	27.4216	27.7032	27.3807	27.597	27.1235	27.4049		5.0047e-34	1125600000	21	0.271113	-0.126674
Tb927.10.7540	26.2053	26.2367	26.5051	26.0994	26.2745	26.1901		4.8342e-77	491300000	20	0.446486	-0.127694
Tb927.3.3670	32.2268	32.2257	32.4799	32.1215	32.2088	32.2188		0	32343000000	180	0.53513	-0.127785
Tb927.4.2880	32.7748	32.8436	33.0071	32.7433	32.5934	32.9053		0	47414000000	502	0.423943	-0.127808
Tb927.9.15000	27.5488	28.0094	27.9977	27.4488	27.7636	27.9593		1.8533e-104	1427300000	36	0.216299	-0.128082
Tb927.2.2270	28.6062	28.9341	28.4715	28.4219	28.4558	28.7462		5.7435e-199	2520900000	49	0.275729	-0.129257
Tb927.9.5320	34.5999	34.4466	34.5494	34.3847	34.3841	34.4389		0	160400000000	364	0.932355	-0.129411
Tb927.11.11850;REV__Tb927.3.1310	31.8399	31.9447	32.072	31.7691	31.8418	31.8575		0	24875000000	292	0.665906	-0.129416
Tb927.11.16830	27.0736	27.1312	27.1574	26.8276	27.1921	26.9543		9.0262e-77	861970000	34	0.444591	-0.129428
Tb927.9.5040	27.9773	27.5604	28.1119	27.7548	27.5789	27.9273		2.0202e-78	1475200000	49	0.241664	-0.129527
Tb927.2.6090;Tb927.11.3230	29.6878	28.258	28.6736	29.0084	28.3363	28.8849		1.1865e-15	3120400000	29	0.0920533	-0.129946
Tb927.9.14100	27.8909	28.3367	28.6182	27.8091	28.3015	28.3453		5.6943e-50	1966100000	23	0.167074	-0.129964
Tb927.9.6460	31.7103	31.7923	31.7883	31.5792	31.6492	31.6709		0	21748000000	362	1.11434	-0.130568
[truncated: 1,196 more rows]

## Sheet: S1 Table D
	927	427	description	S. cerevisiae	C .elegans	M. musculus	P. falciparum
CONSERVED	Tb927.10.14550	Tb427.10.14550	VASA/DBP1	x	x	x	x
	Tb927.10.1510	Tb427.10.1510	NOT1	x	x	x	x
	Tb927.10.200	Tb427.10.200	vacuolar ATP synthase	x	x	x	x
	Tb927.10.3990	Tb427.10.3990	DHH1	x	x	x	x
	Tb927.11.550	Tb427tmp.03.0530	SCD6	x	x	x	x
	Tb927.3.1920	Tb427.03.1920	NOT5	x	x	x	x
	Tb927.3.5400	Tb427.03.5400	RIO-like kinase	x	x	x	x
	Tb927.4.1140	Tb427.04.1140	phosphatidylinositol 4-kinase	x	x	x	x
	Tb927.4.3350	Tb427.04.3350	S-adenosyl-L-methionine-dependent methyltransferase (N2227-like)	x	x	x	x
	Tb927.4.410	Tb427.04.410	CAF40	x	x	x	x
	Tb927.5.2140	Tb427.05.2140	UPF1	x	x	x	x
	Tb927.6.3870	Tb427.06.3870	RNA-binding protein, SGN1	x	x	x	x
	Tb927.6.600	Tb427.06.600	CAF1	x	x	x	x
	Tb927.7.4900	Tb427.07.4900	XRNA	x	x	x	x
PROBABLY CONSERBED	Tb927.10.11250	Tb427.10.11250	Flagellar-associated protein 172 (FLAP172)			x	x
	Tb927.10.11760	Tb427.10.11760	PUF6	x	x	x
	Tb927.10.12660	Tb427.10.12660	PUF2		x
	Tb927.10.13540	Tb427.10.13540	RBP12				x
	Tb927.10.310	Tb427.10.310	PUF3	x			x
	Tb927.10.5030	Tb427.10.5030	ubiquitin / ribosomal protein S27a		x
	Tb927.10.6060	Tb427.10.6060	UMSBP2	x		x
	Tb927.10.6070	Tb427.10.6070	UMSBP1		x
	Tb927.10.9910	Tb427.10.9910	PSP1 C-terminal conserved region	x
	Tb927.11.13970	Tb427tmp.01.5540	PAN3	x	x	x
	Tb927.11.14950	Tb427tmp.01.6590	ZFP2		x	x
	Tb927.11.1890	Tb427tmp.42.0004	WD40 repeat protein			x
	Tb927.11.2260	Tb427tmp.18.0004	eIF4E1	x	x	x
	Tb927.11.510	Tb427tmp.03.0580	UBP2	x
	Tb927.11.530	Tb427tmp.03.0550	RBP3			x
	Tb927.11.9170	Tb427tmp.01.0910	DNA topoisomerase III		x	x
	Tb927.2.3880	Tb427.02.3880	heterogeneous nuclear ribonucleoprotein H/F (HNRNPH/F)		x	x
	Tb927.3.1910	Tb427.03.1910	histone RNA hairpin-binding protein			x	x
	Tb927.3.720	missing	ZFP3		x
	Tb927.4.2030	Tb427.4.2030	ALBA4				x
	Tb927.4.2040	Tb427.04.2040	ALBA3			x
	Tb927.4.400	Tb427.4.400	DRBD7			x
	Tb927.5.1580	Tb427.05.1580	ZC3H13	x	x	x
	Tb927.6.4960	Tb427.06.4960	ZC3H47				x
	Tb927.7.320	Tb427.07.320	RBP8	x		x
	Tb927.7.5490	Tb427.07.5490	arginine N-methyltransferase, type III (PRMT7)		x	x
	Tb927.8.2040	Tb427.08.2040	Domain of unknown function (DUF1767)		x	x
	Tb927.8.4540	Tb427.08.4540	PABP1-binding protein PBP1	x	x		x
	Tb927.9.13610	Tb427tmp.211.4430	helicase, putative				x
	Tb927.9.13990	Tb427tmp.211.4540	DRBD2	x	x	x
	Tb927.9.8740	Tb427tmp.211.0560	DRBD3		x
	Tb927.9.9520	Tb427tmp.211.1130	ZC3H29			x
UNIQUE TO KINETOPLASTIDA	Tb927.1.1470	Tb427.01.1470	conserved, unknown function
	Tb927.1.2600	Tb427.01.2600	PUF9
	Tb927.1.670	Tb427.01.670	hyp cons
	Tb927.10.12090	Tb427.10.12090	RBP7A
	Tb927.10.12330	Tb427.10.12330	ZC3H34
	Tb927.10.12740	Tb427.10.12740	ZC3H35
	Tb927.10.12780	Tb427.10.12780	ZC3H37
	Tb927.10.12980	Tb427.10.12980	Multisite-specific tRNA:(cytosine-C(5))-methyltransferase
	Tb927.10.14700	Tb427.10.14700	hyp cons
	Tb927.10.1490	Tb427.10.1490	hyp cons
	Tb927.10.14930	Tb427.10.14930	ZC3H39
	Tb927.10.14950	Tb427.10.14950	ZC3H40
	Tb927.10.15310	Tb427.10.15310	hyp cons
	Tb927.10.1540	Tb427.10.1540	ZC3H30
	Tb927.10.2240	Tb427.10.2240	hyp cons (mRNA transport?)
	Tb927.10.4430	Tb427.10.4430	PUF1
	Tb927.10.5020	Tb427.10.5020	EIF4E5
	Tb927.10.7310	Tb427.10.7310	terminal uridylyltransferase 3 (TUT3)
	Tb927.10.7580	Tb427.10.7580	hyp cons
	Tb927.10.8720	Tb427.10.8720	CAF130/CNOT10
	Tb927.10.9330	Tb427.10.9330	hyp cons
	Tb927.11.11770	Tb427tmp.01.3630	eIF4E3
	Tb927.11.13140	Tb427tmp.01.4702	cytochrome oxidase subunit X (COXX)
	Tb927.11.14750	Tb427tmp.01.6380	PSP1 C-terminal conserved region
	Tb927.11.16610	Tb427tmp.01.8330	zinc finger protein, C2HC-type
	Tb927.11.2250	Tb427tmp.18.0005	hyp cons
	Tb927.11.3440	Tb427tmp.02.0930	hyp cons
	Tb927.11.3490	Tb427tmp.02.0980	hyp cons
	Tb927.11.350	Tb427tmp.03.0790	RNA binding protein
	Tb927.11.4180	Tb427tmp.02.1660	PSP1 C-terminal conserved region
	Tb927.11.4450	Tb427tmp.02.2030	ALBA2
	Tb927.11.4460	Tb427tmp.02.2040	ALBA1
	Tb927.11.4900	Tb427tmp.02.2510	WD40/YVTN repeat-like-containing protein
	Tb927.11.5850	Tb427tmp.02.3610	RBP38
	Tb927.11.6010	Tb427tmp.02.3830	conserved, unknown function
	Tb927.11.6600	Tb427tmp.02.4450	hyp cons
	Tb927.11.6720	Tb427tmp.02.4550	mRNA cap guanine-N7 methyltransferase
	Tb927.11.7140	Tb427tmp.02.4990	RBP45
	Tb927.11.9450	Tb427tmp.01.1215	cyclophilin type peptidyl-prolyl cis-trans isomerase
	Tb927.11.950	Tb427tmp.03.0170	DRBD14
	Tb927.3.1590	Tb427.3.1590	mitochondrial RNA binding complex 1 subunit (MRB1590)
	Tb927.3.3060	Tb427.03.3060	hyp cons
	Tb927.3.3940	Tb427.03.3940	DRBD11
	Tb927.3.5250	Tb427.3.5250	ZC3H8
	Tb927.3.740	Tb427.3.740	ZC3H5
	Tb927.4.3890	Tb427.04.3890	ATP-dependent RNA helicase, putative
	Tb927.4.4550	Tb427.04.4550	hyp cons
	Tb927.4.4940	Tb427.04.4940	hyp cons
	Tb927.5.1490	Tb427.05.1490	eIF4G1
	Tb927.5.760	Tb427.05.760	RBP33
	Tb927.6.1670	Tb427.06.1670	PAN2
	Tb927.6.2850	Tb427.06.2850	ESAG8-associated protein (PIE8)
	Tb927.6.3490	Tb427.6.3490	ZFP1
	Tb927.6.4530	Tb427.06.4530	RBP17
	Tb927.6.4770	Tb427.06.4770	MKT1
	Tb927.6.5010	Tb427.06.5010	hyp cons
	Tb927.6.820	Tb427.06.820	PUF4
	Tb927.6.850	Tb427.06.850	NOT2
	Tb927.7.2140	Tb427.07.2140	ZC3H18
	Tb927.7.2660	Tb427.07.2660	ZC3H20
	Tb927.7.2670	Tb427.07.2670	ZC3H21
	Tb927.7.2680	Tb427.07.2680	ZC3H22
	Tb927.7.2780	Tb427.07.2780	hyp cons
	Tb927.7.3040	Tb427.07.3040	hyp cons
	Tb927.7.3970	Tb427.07.3970	hyp cons
	Tb927.7.3980	Tb427.07.3980	immunodominant antigen
	Tb927.8.1960	Tb427.08.1960	CNOT11
	Tb927.8.3020	Tb427.08.3020	hyp cons
	Tb927.8.710	Tb427.08.710	DRBD17
	Tb927.8.7480	Tb427.08.7480	hyp cons
	Tb927.9.10770	Tb427tmp.211.2150	PABP2
	Tb927.9.11050	Tb427tmp.211.2380	4E-interacting protein
	Tb927.9.12070	Tb427tmp.211.3140	hyp cons
	Tb927.9.12360	missing	RBP35
	Tb927.9.12510	Tb427tmp.211.3510	DED1/DBP1
	Tb927.9.14120	Tb427tmp.211.4670	NLI interacting factor-like phosphatase
	Tb927.9.4080	Tb427tmp.160.2650	conserved
	Tb927.9.5460	Tb427tmp.160.3980	eIF4G2
	Tb927.9.7080	Tb427tmp.160.5170	hyp cons
	Tb927.9.8520	Tb427tmp.211.0410	hyp cons
	Tb927.9.9060	Tb427tmp.211.0740	LSM12
	Tb927.9.9450	Tb427tmp.211.1070	ZC3H28

## Sheet: S1 Table legends
LEGEND OF S1 TABLE
S1 Table A	List of the 128 ESTN protein, e.g. all proteins that were significantly (FDR<0.05) enriched in purified nuclei of sinefungin treated cells in comparison to nuclei of untreated cells. Note that the original list contained 131 proteins, but two retrotransposon hot spot proteins (Tb11.v5.0670, Tb927.2.830) and one protein that appeared to be a sequence orphan with some overlap to PAN2 (Tb11.v5.0553)…
S1 Table B	List of proteins that were enriched in the nuclear preparation of untreated cells in comparison to sinefungin treated cells (underrepresented proteins, not further studied)
S1 Table C	Mass spectrometry data (raw data). ESTN proteins are shown with green background. Proteins of S1 Table B (enriched in the nuclear preparation of untreated cells in comparison to sinefungin treated cells) are shown with blue background.
S1 Table D	All ESTN proteins were screened for putative homologues in S. cerevisiae (taxid4932), C. elegans (taxid6239), M. musculus (taxid10090) and P. falciparum (taxid5833) by BLAST (default parameters). The top hit of the BLAST analysis was used for a reciprocal BLAST against the T. brucei genome. If the original protein was the top hit in the reciprocal blast and had an e-value of < 1x10-5, the protein…
