# Supplementary material for: Trypanosomes can initiate nuclear export co-transcriptionally
Source: Nucleic Acids Res. 2018 Nov 12;47(1):266–82. doi: 10.1093/nar/gky1136 (PMC6326799; doi:10.1093/nar/gky1136)
Supplement: Supplementary Data [file gky1136_supplemental_files.zip › S2 Table.xlsx]

## Sheet: S2 Table
Tb Gene ID	No	Gene	colour	used for probe desin
				part of the gene	sequence
Tb927.1.1740	AF19	microtubules associated protein futsch, putative	red	5' end	CAACCAACCTGGAAGTCATTACGGGGGATCTTGTACTATTTTCATTATTTGTTTTTATTGCTTTTGCTACTGCCGTTGGTGGTTGCACAACGTTTGTACCAAATATACATATAAAGGGGAGGGAAAGAAAGTCGAAATAACGATAATAATAACAGACGCAACAAAGTTGGAAAAAAGACTTGGAGCATTGACGGGAGGGGGTAGTGGGTGTGAGTATTTTCAGCAAGGTAAAGATTTTGAAACGCCAAGAGTTGCATACACACAGACAAACAGAGGAAAGAGAAGACAATGTCGTATTATAATAATCAACAACAGTCGCTCCCGTTTCAACCACTTCTTTCATCCAGAAGCTTCAGAACGGTACGCAGCCATGTAACGCGAACAAGTAACCTTCACTGT…
Tb927.1.1740	AF33	microtubules associated protein futsch, putative	infrared	middle part	AGTGAAGCTGACATTGATGAAGAGCAGCAGCCGCAGGAGCAGCAAACCGAAACCATCATGGACGAGGCACCATGCGCCCCGGAGGACTTCCTAGCGGAGGAATCCCAGCAACACACTGCGACG
Tb927.1.1740	AF20	microtubules associated protein futsch, putative	green	3' end	ATGAGCTAGGTAAGATTGTGAATCTGTTTATAATGGAAGAGAAGTGTAGAAGGAGTATTATTGAAGATACTGAGTTTTGTATGCGTAATATTTTCGCCGACGTTTTTAATTTCTTAGTTGAAACTTTTTATTTAGAAAGTGATATTGTGGTTTCATCTCTGGGTTCTAAGAGTGAGTCTCCATGCCTCCATGTTGCTAGTGATTTGTTTGTTTTTTCTAAAGGAGTGAAATCTTTTTTACCCTCTGACTTTCCTGATTTTGACAATGGTGGTTTTTGCTTTTATTCTGAGTCTTTTGATGTTTCTTCTTGTAATGTATGTTTTGGCAATCCTTTGGATGATGCTGACTATTCTCGTGGGGGTTCAATGGGGATGCGCGGTGATGCTGTTGATGGTGAAG…
	AF4	intergenic region between b and a tubulin	green	full intergenic region	ATCCTCCACCTTTATGGGTCCCATTGTTTGCCTCTTCCGCTGTGTGGAGTGCGCCTACAC GCACTTCTCACTTCGTAAGTGGTGGTGGCGTAAGTATTCCCTAATGTTGACTCTATATTC TCCTCTCCTCACCCCCTCGCGGTGCTGATTTCTGACAG
	AF32	Hygromycin resistance (HYG) ORF	red	full ORF	ATGAAAAAGCCTGAACTCACCGCGACGTCTGTCGAGAAGTTTCTGATCGAAAAGTTCGACAGCGTCTCCGACCTGATGCAGCTCTCGGAGGGCGAAGAATCTCGTGCTTTCAGCTTCGATGTAGGAGGGCGTGGATATGTCCTGCGGGTAAATAGCTGCGCCGATGGTTTCTACAAAGATCGTTATGTTTATCGGCACTTTGCATCGGCCGCGCTCCCGATTCCGGAAGTGCTTGACATTGGGGAATTCAGCGAGAGCCTGACCTATTGCATCTCCCGCCGTGCACAGGGTGTCACGTTGCAAGACCTGCCTGAAACCGAACTGCCCGCTGTTCTGCAGCCGGTCGCGGAGGCCATGGATGCGATCGCTGCGGCCGATCTTAGCCAGACGAGCGGGTTC…
	AF7	Neomycin resistance (NEO) ORF	green	full ORF	ATGATTGAACAAGATGGATTGCACGCAGGTTCTCCGGCCGCTTGGGTGGAGAGGCTATTCGGCTATGACTGGGCACAACAGACAATCGGCTGCTCTGATGCCGCCGTGTTCCGGCTGTCAGCGCAGGGGCGCCCGGTTCTTTTTGTCAAGACCGACCTGTCCGGTGCCCTGAATGAACTGCAGGACGAGGCAGCGCGGCTATCGTGGCTGGCCACGACGGGCGTTCCTTGCGCAGCTGTGCTCGACGTTGTCACTGAAGCGGGAAGGGACTGGCTGCTATTGGGCGAAGTGCCGGGGCAGGATCTCCTGTCATCTCACCTTGCTCCTGCCGAGAAAGTATCCATCATGGCTGATGCAATGCGGCGGCTGCATACGCTTGATCCGGCTACCTGCCCATTC…
Tb927.1.1730	AF35	PAMC1 (upstream gene of Tb927.1.1740)	infrared	5' part of ORF	ATGTTGCGCTACACCAGCTGCGCAGTTAATATGCTCTATGCACGCGGTGCGCTACGTGTCTTGTCTGGCGAAGAGAGTCT AATGTCGCATAAACTGCTCATCATCACGGCTCCACTGCTCAGCGCGCGATGCGTTCGCATGGCGTCAACTGGAGCCCCCG GCGCTGCCGAAAGTTTGGATAACAGTAACGTCGGTAGCGGCAGTAACATGCAATGCCGTGAGGCCTCCATCCGCCGGCTA GCGGTCGTGCGTCCCGATTTGGTTGGCGAATGGGTACCCGAGTTGAACGATAGTGACGTCTCCTCGGTTCTCTGTACGAG TACGATCGATGCGTGGTGGCGCTGTAATGCGTGCGGCACAAACTATCAGGCCACAGTGAAAGACCGTGCAACCAT…
Tb927.1.1750	AF36	conserved (downstream gene of Tb927.1.1740)	infrared	3' part of ORF	TCAAATATGAAGCTTTGCCGAAATACAGGCCTTCCAGTAGGATGCTACAACGTCGTAGAGGGCGGAATTTATGACGTGGT ACGCTATAGCGACCTTCGTAAGGGGAAGGTTAAGGGTATGGATTTCGCCACGCTCAATAGACATAGTGATGGCCGACCCA AAACGCGCCGGGGGTGCAGAAGTCGAAGGAAACGACGCAGGGATGGCACTGTTGAAAACGCTGCACAGAGTACACCAAGC GATACAGTCTCTTCATCATTTAAACAACCTAGCACTCCCGTACCTACGGATCCCAGCGGTGCCTCCGGGGGAACAAACGG AGTTCCTCAGCGTGCGAAGGTGGTGCGTGCCGCGCAGCCGTCGGAGAGGAAAGCACACCAGAAGGCAACTAAGGT…
Tb927.6.3490	AF17	ZFP1	red	full ORF	ATGCACATTTCAACACCCACTCTTTCCGACGTGCGGTCAGAAAACAGCCTCAGCTTCAGT GGCTCACGTAATGGACGCAGGGGTGTTGACGCCAGCAAATTCCGCACGCAACCGTGCCGT AATTATCGGTTCGGTGCGCATTGCTCGTTTGGGTCCCGTTGCGCCTTTTCACATGGTGAG AAACCCGACCTTCCGCCACCACCTCCATACAGCGCTGCTGTGCAAAATGAAATGGTTCTC CCACCCGCTTATGCCTCACGCTTCCGCCATGATCCGTACAGTTTTTACAGCGTAAGGTTG GAGGATTGA
Tb927.10.14550	AF8	DBP1 / HEL67	red	5' part of ORF	ATGCTAACTGTTTGTCCTCTGTCCTTCTTTACACGAGCGTTACTTGTTTGCTTTAAATCT TTGACACGTCTTTCACCACCTTGTGCACCCATCTTGCCCCTCACAAAAAAAAAAAAAGAT ATTATGCACGGCATGAATTTCGGCCAGGGCGGCCATCAGCAGTTCAACCCCAACGCCAAC CCGTGGGCACGCGCCCCAGCATTTGGCGAAGCCGGCCACCAGGTTGGGTACAACAACTAT GGTGGTTATCAGCAAAGGCCGCGCGAAGGTTTTGATGGCCCCTCCCGTGGTCGTGGCGAA TTTATCCGTCGCAACGTGCCGTACCAAGGGGAAACCTCCGGCCATGGCTACCACCGTGAG GAGCCAGCCGATGAGGACATATTTAAGGATCAC…
S2 Table: sequences used to design the FISH probes. The probe design was done by Thermofischer/Affymetrix.
